# Supplementary material for: IFN-γ primes bone marrow neutrophils to acquire regulatory functions in severe viral respiratory infections
Source: Sci Adv. 2024 Oct 11;10(41):eadn3257. doi: 10.1126/sciadv.adn3257 (PMC11468905; doi:10.1126/sciadv.adn3257)
Supplement: Supplementary file 2 — Table S1 [file sciadv.adn3257_table_s1.zip]

Archive with 1 entries (1 files):
- sciadv.adn3257_table_s1.xlsx
