# Supplementary material for: IFN-γ primes bone marrow neutrophils to acquire regulatory functions in severe viral respiratory infections
Source: Sci Adv. 2024 Oct 11;10(41):eadn3257. doi: 10.1126/sciadv.adn3257 (PMC11468905; doi:10.1126/sciadv.adn3257)
Supplement: Supplementary file 2 — Table S1 [file sciadv.adn3257_table_s1.zip › sciadv.adn3257_table_s1.xlsx]

## Sheet: Feuil1
Table S1: List of differentially up-regulated genes per cluster.
gene	p_val	avg_log2FC	pct,1	pct,2	p_val_adj	cluster
Lrp1b	2.2445e-210	1.94126	0.709	0.128	3.83899e-206	0
Cd74	1.039e-204	1.43682	0.886	0.23	1.7771e-200	0
C1qb	2.05789e-200	1.45843	0.816	0.185	3.51982e-196	0
Rgs1	1.0881e-191	1.57845	0.761	0.171	1.86109e-187	0
H2-Aa	3.05161e-176	1.48167	0.719	0.158	5.21947e-172	0
Fth1	3.43116e-174	0.986419	0.997	0.666	5.86866e-170	0
H2-Ab1	7.17626e-172	1.37933	0.719	0.158	1.22743e-167	0
1700054A03Rik	1.51951e-164	1.84408	0.538	0.076	2.59897e-160	0
Ccl3	8.07954e-161	1.5829	0.645	0.141	1.38192e-156	0
Grik1	5.0109e-159	1.79142	0.542	0.083	8.57065e-155	0
Ccl2	5.46887e-159	1.56101	0.626	0.129	9.35395e-155	0
Apoe	5.79352e-159	1.49501	0.655	0.14	9.90924e-155	0
Ctss	1.16903e-156	1.25147	0.746	0.204	1.99952e-152	0
H2-Eb1	2.03938e-150	1.29538	0.636	0.142	3.48816e-146	0
C1qa	4.75746e-149	1.37156	0.666	0.158	8.13716e-145	0
H2-K1	2.67696e-141	1.06113	0.938	0.433	4.57867e-137	0
Pde1c	4.13915e-135	1.79211	0.452	0.064	7.0796e-131	0
Psap	1.43638e-134	1.38661	0.616	0.162	2.45678e-130	0
Vim	3.72251e-131	1.19659	0.618	0.163	6.36699e-127	0
Ccl4	7.3152e-131	1.29209	0.582	0.136	1.25119e-126	0
AW112010	5.44986e-129	1.2832	0.571	0.13	9.32144e-125	0
Lgmn	1.02273e-119	1.44066	0.503	0.107	1.74928e-115	0
Eef1a1	1.31481e-117	0.974518	0.699	0.226	2.24885e-113	0
Tpt1	1.14624e-116	0.806351	0.802	0.284	1.96053e-112	0
AA467197	1.17482e-115	1.13117	0.607	0.17	2.00942e-111	0
Ctsb	9.06184e-113	1.33769	0.515	0.129	1.54994e-108	0
Rpl13	1.29257e-109	1.16352	0.549	0.146	2.21081e-105	0
Tgfbi	3.57093e-109	1.11949	0.587	0.173	6.10771e-105	0
Sec61a1	1.59942e-105	1.67742	0.404	0.076	2.73564e-101	0
C1qc	1.49326e-102	1.46054	0.433	0.09	2.55408e-98	0
Ly6a	1.82162e-102	0.989208	0.507	0.125	3.1157e-98	0
Gm42418	3.11269e-102	0.607955	0.997	0.544	5.32394e-98	0
Cstb	3.12242e-101	1.14046	0.491	0.124	5.34058e-97	0
Crip1	1.71278e-99	1.28417	0.437	0.093	2.92955e-95	0
Rps24	3.55679e-98	0.783557	0.751	0.289	6.08353e-94	0
Rpl19	9.24237e-96	0.646348	0.794	0.315	1.58081e-91	0
Ifi30	5.78355e-95	1.28821	0.432	0.099	9.89218e-91	0
Ntm	3.04216e-93	1.48291	0.355	0.057	5.20332e-89	0
Rps19	2.25119e-92	0.913838	0.541	0.164	3.85044e-88	0
Xlr5a	6.7859e-92	1.3714	0.343	0.053	1.16066e-87	0
Rpl32	7.67321e-92	0.651116	0.752	0.291	1.31243e-87	0
Npc2	1.64233e-91	0.985655	0.487	0.138	2.80905e-87	0
Rpsa	5.09089e-90	0.558315	0.669	0.234	8.70745e-86	0
Ctsz	1.66439e-88	1.1408	0.462	0.13	2.84677e-84	0
Lgals3	1.80008e-88	0.639941	0.744	0.295	3.07886e-84	0
Ctsh	1.82478e-88	1.20253	0.41	0.099	3.12111e-84	0
Rps20	1.97417e-88	0.650183	0.678	0.248	3.37661e-84	0
Slfn4	5.79845e-87	1.02132	0.494	0.155	9.91767e-83	0
Atp6v0c	2.87263e-86	0.61131	0.657	0.246	4.91334e-82	0
H2-D1	3.36835e-85	0.61674	0.85	0.378	5.76123e-81	0
Rack1	2.63491e-83	0.865048	0.484	0.146	4.50675e-79	0
Rplp0	3.60324e-80	0.732814	0.608	0.224	6.16299e-76	0
Rps3a1	4.71689e-80	0.472981	0.67	0.258	8.06777e-76	0
Rpl3	6.45345e-80	1.01191	0.405	0.104	1.1038e-75	0
Chchd2	2.55937e-79	1.26002	0.397	0.107	4.37755e-75	0
Rps5	7.11786e-79	0.600605	0.57	0.204	1.21744e-74	0
Cxcl10	3.25548e-76	0.660541	0.459	0.133	5.56818e-72	0
Tcirg1	3.23391e-75	1.29185	0.351	0.084	5.53129e-71	0
Rpl23	1.49801e-73	0.56111	0.751	0.329	2.5622e-69	0
Ifi27l2a	1.53449e-73	0.839276	0.454	0.142	2.6246e-69	0
Grn	2.14826e-73	1.03183	0.405	0.118	3.67438e-69	0
Lilrb4a	2.31759e-71	0.774702	0.526	0.203	3.96401e-67	0
Ctsc	2.9191e-71	1.31186	0.33	0.073	4.99284e-67	0
Rps7	8.9176e-71	0.479865	0.577	0.219	1.52527e-66	0
Rpl24	3.89573e-70	0.440608	0.619	0.25	6.66326e-66	0
Rps8	1.03733e-69	0.393032	0.675	0.28	1.77424e-65	0
Rpl10a	4.79747e-69	0.878791	0.409	0.121	8.20559e-65	0
Rps28	9.17424e-69	0.505117	0.559	0.212	1.56916e-64	0
Junb	1.06354e-68	0.457331	0.676	0.28	1.81907e-64	0
Rpl8	2.50505e-68	0.45102	0.677	0.286	4.28463e-64	0
Rpl14	3.11255e-68	0.65115	0.483	0.17	5.32371e-64	0
Rbm3	3.68682e-68	0.576141	0.559	0.225	6.30594e-64	0
Rps13	1.17191e-67	0.422889	0.657	0.276	2.00443e-63	0
Ifitm3	1.50444e-67	0.455471	0.688	0.289	2.57319e-63	0
Psmb8	2.45517e-67	0.808175	0.432	0.145	4.19932e-63	0
Prdx1	4.58836e-67	1.28204	0.304	0.068	7.84793e-63	0
Nme2	7.36081e-66	0.900973	0.378	0.109	1.25899e-61	0
mt-Atp6	1.08722e-65	0.55939	0.527	0.192	1.85958e-61	0
Rps3	1.96845e-65	0.39621	0.634	0.268	3.36684e-61	0
B2m	3.98544e-65	0.579282	0.934	0.501	6.8167e-61	0
Cxcl16	5.5371e-65	1.08314	0.31	0.072	9.47065e-61	0
Plac8	3.70199e-64	0.897433	0.392	0.121	6.33188e-60	0
Pld4	1.72399e-63	1.36084	0.277	0.057	2.94871e-59	0
Ccl7	2.88231e-63	1.49532	0.259	0.047	4.92991e-59	0
Rpl15	5.03983e-63	0.419475	0.509	0.189	8.62013e-59	0
Rps4x	1.25082e-62	0.455986	0.528	0.194	2.13939e-58	0
Rpl18	3.89311e-62	0.336321	0.638	0.271	6.65877e-58	0
AU020206	7.09164e-62	1.23329	0.318	0.083	1.21295e-57	0
Gm10062	2.03696e-61	1.25728	0.224	0.031	3.48402e-57	0
Ms4a6c	5.23471e-61	1.36186	0.287	0.065	8.95345e-57	0
S100a10	3.38948e-60	1.23451	0.257	0.051	5.79737e-56	0
Rpl12	4.77696e-60	0.935608	0.355	0.108	8.17051e-56	0
H2-Q7	6.01365e-60	0.440551	0.547	0.232	1.02857e-55	0
Sema3c	1.16415e-59	1.33771	0.235	0.04	1.99116e-55	0
Rps11	1.61539e-59	0.412524	0.563	0.235	2.76296e-55	0
Snhg9	3.60746e-59	1.12561	0.304	0.079	6.1702e-55	0
Rpl6	4.77329e-59	0.428762	0.536	0.22	8.16424e-55	0
Lyz2	6.70703e-59	0.33487	0.689	0.3	1.14717e-54	0
Rps15a	9.02586e-59	0.475319	0.53	0.213	1.54378e-54	0
Fcgr2b	1.47152e-58	1.31015	0.302	0.082	2.51689e-54	0
Atf3	3.15773e-58	1.02602	0.341	0.106	5.40098e-54	0
Rplp1	9.20982e-58	0.325891	0.716	0.326	1.57525e-53	0
S100a4	6.89714e-57	0.794534	0.315	0.083	1.17969e-52	0
Nckap5	8.3803e-57	1.3195	0.208	0.03	1.43337e-52	0
Cox8a	9.5555e-57	0.834613	0.394	0.141	1.63437e-52	0
Mt1	1.27111e-56	0.263983	0.545	0.212	2.17411e-52	0
Rsrp1	1.41175e-56	1.05928	0.341	0.109	2.41466e-52	0
Rps23	3.19643e-56	0.343031	0.717	0.329	5.46718e-52	0
Lilr4b	4.78669e-56	0.597552	0.48	0.198	8.18716e-52	0
Aif1	8.82493e-56	0.87539	0.297	0.076	1.50942e-51	0
Klhl6	1.11548e-55	0.717566	0.404	0.144	1.90791e-51	0
Ctsd	3.79756e-55	0.654481	0.416	0.157	6.49535e-51	0
Cox4i1	4.57268e-55	0.333945	0.538	0.229	7.82111e-51	0
mt-Co3	4.5797e-55	0.472725	0.459	0.175	7.83312e-51	0
Ms4a4c	1.05646e-54	1.17669	0.241	0.049	1.80697e-50	0
H2afz	1.06932e-54	0.437636	0.45	0.176	1.82896e-50	0
Rpl7	3.03531e-54	0.588631	0.442	0.171	5.19159e-50	0
Ly6e	3.21216e-54	0.47182	0.48	0.197	5.49408e-50	0
Hspa8	6.87155e-54	0.519421	0.448	0.174	1.17531e-49	0
Rpl22	1.04409e-53	0.59205	0.411	0.152	1.78582e-49	0
Itm2b	3.72301e-52	0.675926	0.413	0.161	6.36784e-48	0
Id2	5.08996e-52	0.879525	0.352	0.122	8.70587e-48	0
5830416I19Rik	5.16114e-52	1.30721	0.18	0.022	8.82761e-48	0
Dusp1	1.67833e-51	0.296682	0.637	0.29	2.87062e-47	0
Gm12216	3.24076e-51	1.27609	0.227	0.047	5.543e-47	0
Fos	8.65436e-51	0.277202	0.674	0.309	1.48024e-46	0
Gbp2	8.94475e-51	0.863384	0.335	0.112	1.52991e-46	0
Ier3	1.29188e-50	0.374143	0.504	0.21	2.20963e-46	0
Rpl38	1.6164e-50	0.289759	0.661	0.304	2.7647e-46	0
Rpl39	2.01544e-49	0.278731	0.529	0.229	3.4472e-45	0
Fabp5	5.51955e-49	1.20715	0.226	0.05	9.44064e-45	0
Fcer1g	7.61051e-49	0.301306	0.796	0.395	1.3017e-44	0
Naca	1.9587e-48	0.599271	0.387	0.149	3.35017e-44	0
Psme1	1.96003e-47	0.85021	0.322	0.112	3.35243e-43	0
4930430E12Rik	2.06616e-47	1.43221	0.239	0.063	3.53397e-43	0
Rps18	3.63656e-47	0.304038	0.441	0.175	6.21997e-43	0
Ly6c1	3.66733e-47	0.729751	0.258	0.065	6.27261e-43	0
Laptm5	3.72107e-47	0.481244	0.409	0.17	6.36452e-43	0
Trem2	6.03565e-47	1.07408	0.203	0.039	1.03234e-42	0
Cd300c2	7.18657e-47	0.883802	0.297	0.096	1.22919e-42	0
Gpx1	1.1659e-46	0.34303	0.483	0.21	1.99415e-42	0
Mafb	2.23426e-46	1.29101	0.215	0.047	3.82149e-42	0
Trafd1	3.36779e-46	1.19922	0.251	0.071	5.76027e-42	0
Ccl12	4.7277e-46	0.927052	0.22	0.048	8.08627e-42	0
Gbp4	5.72694e-46	1.37047	0.246	0.068	9.79536e-42	0
Il27	6.11004e-46	1.51637	0.145	0.014	1.04506e-41	0
Tnf	7.85379e-46	0.638613	0.349	0.125	1.34331e-41	0
Hint1	5.30217e-44	0.833549	0.279	0.086	9.06884e-40	0
Ms4a6d	5.59708e-44	0.93619	0.239	0.062	9.57324e-40	0
Tmsb10	8.2625e-44	0.559509	0.33	0.112	1.41322e-39	0
Rapgef4	8.9396e-44	1.12128	0.169	0.026	1.52903e-39	0
Gbp8	2.28739e-43	1.30037	0.226	0.06	3.91235e-39	0
Rpl36al	6.86787e-43	0.781881	0.318	0.115	1.17468e-38	0
Psma2	1.02127e-42	0.6692	0.299	0.103	1.74678e-38	0
Aprt	2.39703e-42	0.878112	0.249	0.072	4.09987e-38	0
Atp1b3	1.74181e-41	0.86963	0.312	0.118	2.97919e-37	0
Sil1	2.22095e-41	1.10984	0.176	0.033	3.79872e-37	0
Ptma	3.71896e-41	0.466596	0.417	0.186	6.36091e-37	0
Rpl7a	4.63413e-41	0.53621	0.355	0.14	7.92622e-37	0
Gm19951	6.97917e-41	0.732769	0.302	0.112	1.19372e-36	0
Sat1	9.04352e-41	0.423903	0.4	0.175	1.5468e-36	0
Vmp1	1.32446e-40	0.584293	0.349	0.142	2.26536e-36	0
Hapln1	1.55198e-40	1.02138	0.151	0.021	2.6545e-36	0
Rps26	3.31532e-40	0.323533	0.387	0.166	5.67052e-36	0
Cntnap2	3.65055e-40	1.17637	0.131	0.014	6.24389e-36	0
Gas5	4.79661e-40	0.771281	0.273	0.093	8.20412e-36	0
Galnt13	8.51103e-40	1.27884	0.139	0.017	1.45573e-35	0
Rsad2	2.46288e-39	0.811139	0.277	0.096	4.21251e-35	0
Akr1a1	2.5975e-39	1.02881	0.223	0.063	4.44277e-35	0
Lgals1	8.43767e-39	0.726824	0.226	0.062	1.44318e-34	0
Ssr4	1.21698e-38	0.956534	0.246	0.078	2.08153e-34	0
Ccl5	1.3276e-37	0.884516	0.203	0.052	2.27073e-33	0
Slc25a3	2.99754e-37	1.02172	0.279	0.108	5.12698e-33	0
Cndp2	3.16114e-37	1.30316	0.169	0.036	5.40682e-33	0
Gm46224	3.28056e-37	1.08151	0.195	0.051	5.61108e-33	0
Prkg1	4.52115e-37	1.03123	0.136	0.019	7.73297e-33	0
Mpeg1	1.07468e-36	0.889479	0.262	0.095	1.83814e-32	0
Hspa5	2.04608e-36	0.583985	0.366	0.167	3.49961e-32	0
Lrp1	3.10089e-36	1.15379	0.201	0.055	5.30376e-32	0
Slc3a2	3.898e-36	0.896585	0.226	0.072	6.66714e-32	0
Ctsl	4.46895e-36	0.82382	0.256	0.089	7.64369e-32	0
Cd63	5.65177e-36	0.564363	0.294	0.114	9.66679e-32	0
Ifi207	1.07052e-35	1.0907	0.241	0.083	1.83101e-31	0
Psmb10	2.09931e-35	0.77062	0.244	0.082	3.59066e-31	0
Cox7c	2.13182e-35	0.678446	0.288	0.112	3.64626e-31	0
Plin2	2.38613e-35	0.98869	0.239	0.081	4.08124e-31	0
Ppia	3.47549e-35	0.282375	0.417	0.197	5.94447e-31	0
Eif4a1	5.03471e-35	0.524761	0.327	0.139	8.61137e-31	0
Capg	1.81725e-34	0.7172	0.232	0.077	3.10822e-30	0
Calm1	2.5643e-34	0.405874	0.336	0.147	4.38598e-30	0
Slx1b	4.61037e-34	1.3026	0.101	0.008	7.88557e-30	0
Gngt2	4.80322e-34	0.990009	0.219	0.071	8.21543e-30	0
Cd274	7.74539e-33	0.447181	0.335	0.142	1.32477e-28	0
Osm	1.31936e-32	0.478464	0.269	0.103	2.25663e-28	0
Apoc2	2.59429e-32	0.940299	0.174	0.045	4.43728e-28	0
Btf3	4.63292e-32	0.338972	0.327	0.147	7.92414e-28	0
Mc1r	6.83875e-32	1.11449	0.106	0.011	1.1697e-27	0
Clec12a	1.29956e-31	0.727371	0.215	0.071	2.22276e-27	0
Snhg8	1.30596e-31	0.956552	0.199	0.061	2.23371e-27	0
H2-DMb1	1.49557e-31	1.02171	0.158	0.038	2.55802e-27	0
Rgs10	3.53516e-31	1.10292	0.172	0.047	6.04654e-27	0
Atp6v0b	4.88958e-31	0.336471	0.336	0.155	8.36314e-27	0
Atp5g2	6.05161e-31	0.654363	0.225	0.079	1.03507e-26	0
Csf2ra	1.25282e-30	0.870465	0.256	0.105	2.14282e-26	0
Cox6c	2.1519e-30	0.416327	0.281	0.116	3.6806e-26	0
Serinc3	2.78585e-30	0.587949	0.327	0.157	4.76491e-26	0
Rpl23a	3.30905e-30	0.405991	0.304	0.138	5.6598e-26	0
Anxa5	4.1567e-30	0.850825	0.17	0.047	7.10963e-26	0
8430422H06Rik	5.16526e-30	0.983377	0.108	0.014	8.83467e-26	0
Spp1	6.02646e-30	0.974021	0.143	0.032	1.03077e-25	0
Nedd8	6.06844e-30	0.359828	0.27	0.111	1.03795e-25	0
Sod2	1.07502e-29	0.665224	0.275	0.116	1.83871e-25	0
Ehbp1	4.49567e-29	0.84877	0.113	0.017	7.68939e-25	0
Rps27l	4.96221e-29	0.622972	0.247	0.099	8.48737e-25	0
Fcgr1	5.69028e-29	0.861935	0.176	0.051	9.73265e-25	0
Cox5b	7.51272e-29	0.465929	0.26	0.105	1.28497e-24	0
Rps17	1.06495e-28	0.330533	0.318	0.146	1.82149e-24	0
Cmpk1	2.03076e-28	1.06054	0.172	0.051	3.4734e-24	0
Rpl5	2.30728e-28	0.360264	0.303	0.137	3.94637e-24	0
Uqcrb	3.39685e-28	0.700298	0.185	0.059	5.80998e-24	0
Ms4a6b	3.99058e-28	1.07557	0.168	0.049	6.82549e-24	0
Tap1	7.35062e-28	0.614243	0.259	0.111	1.25725e-23	0
Pcdh15	1.50202e-27	0.875637	0.104	0.015	2.56905e-23	0
Atp13a2	1.61194e-27	0.869139	0.152	0.04	2.75706e-23	0
H2-DMa	3.32404e-27	0.868674	0.145	0.037	5.68544e-23	0
Ptpn18	3.70591e-27	0.806358	0.2	0.072	6.33859e-23	0
Ttc28	6.34404e-27	1.01378	0.101	0.015	1.08508e-22	0
Rps2	6.9976e-27	0.748618	0.233	0.094	1.19687e-22	0
Ms4a7	7.35753e-27	0.893521	0.131	0.03	1.25843e-22	0
Snhg1	7.66699e-27	1.13288	0.128	0.029	1.31136e-22	0
D430042O09Rik	8.24343e-27	1.04931	0.139	0.035	1.40996e-22	0
Vdac2	9.45991e-27	0.54225	0.24	0.099	1.61802e-22	0
Rnh1	1.0285e-26	0.609226	0.238	0.098	1.75914e-22	0
Cd68	1.42463e-26	0.682344	0.179	0.058	2.43668e-22	0
Eef2	1.88094e-26	0.819543	0.227	0.093	3.21715e-22	0
Aldoa	3.05567e-26	0.418528	0.229	0.09	5.22642e-22	0
Ifi204	4.21702e-26	0.937378	0.222	0.091	7.21279e-22	0
Cd72	6.1006e-26	0.914777	0.121	0.026	1.04345e-21	0
Msr1	6.14441e-26	1.07967	0.13	0.031	1.05094e-21	0
Npm1	6.77164e-26	1.03359	0.166	0.053	1.15822e-21	0
Ninj1	6.92477e-26	0.437088	0.273	0.122	1.18441e-21	0
Irf7	7.20287e-26	0.505333	0.242	0.102	1.23198e-21	0
Nkain2	7.64176e-26	0.899165	0.114	0.022	1.30705e-21	0
Lmna	8.96106e-26	1.0824	0.161	0.05	1.5327e-21	0
Cdkn1a	1.09768e-25	0.268331	0.291	0.133	1.87747e-21	0
Pnp	1.12908e-25	0.822527	0.211	0.083	1.93117e-21	0
Cd9	1.24122e-25	0.270765	0.322	0.157	2.12299e-21	0
Sdcbp	1.37717e-25	0.446532	0.306	0.153	2.35552e-21	0
Gm26532	3.45336e-25	0.707946	0.248	0.109	5.90663e-21	0
Psmb4	5.48558e-25	0.773043	0.182	0.064	9.38254e-21	0
Stab1	6.267e-25	1.10369	0.132	0.034	1.07191e-20	0
Cxcr4	6.41156e-25	0.446675	0.29	0.142	1.09663e-20	0
Hnrnpf	6.53821e-25	0.686286	0.25	0.114	1.11829e-20	0
Csf1r	1.05769e-24	0.967005	0.182	0.065	1.80907e-20	0
Pgam1	1.13807e-24	0.905489	0.178	0.063	1.94655e-20	0
Hnrnpa2b1	1.37718e-24	0.601972	0.269	0.131	2.35552e-20	0
Cfb	2.59194e-24	0.966447	0.129	0.033	4.43326e-20	0
Fgl2	4.5247e-24	0.615895	0.236	0.103	7.73905e-20	0
Atp5b	4.59909e-24	0.865405	0.189	0.071	7.86628e-20	0
Arpc2	5.33466e-24	0.276125	0.322	0.167	9.1244e-20	0
Dok3	1.22354e-23	0.968311	0.18	0.066	2.09274e-19	0
Hexb	1.31965e-23	0.816969	0.19	0.073	2.25712e-19	0
Srsf2	1.40089e-23	0.884412	0.182	0.069	2.39608e-19	0
Ifrd1	1.44618e-23	0.446701	0.286	0.139	2.47354e-19	0
Cd83	1.90126e-23	1.07232	0.12	0.029	3.25191e-19	0
Psma7	2.08766e-23	0.532404	0.224	0.096	3.57074e-19	0
Klf4	3.37308e-23	0.71963	0.149	0.046	5.76932e-19	0
Psmb6	3.44308e-23	0.845347	0.164	0.056	5.88905e-19	0
Trim25	5.89996e-23	0.929322	0.2	0.083	1.00913e-18	0
Dbi	6.62566e-23	1.06024	0.123	0.032	1.13325e-18	0
Ecm1	7.15376e-23	0.891302	0.129	0.035	1.22358e-18	0
Rpl4	1.09175e-22	0.463053	0.232	0.102	1.86733e-18	0
Atf4	1.18398e-22	0.302291	0.297	0.151	2.02509e-18	0
Ndufc2	1.2242e-22	0.740325	0.148	0.047	2.09387e-18	0
Eef1b2	1.29064e-22	0.301141	0.253	0.116	2.20751e-18	0
Cox7a2	1.46602e-22	0.284552	0.27	0.13	2.50748e-18	0
Mapk14	1.64243e-22	0.779291	0.2	0.083	2.80921e-18	0
Bst2	1.76831e-22	0.938671	0.167	0.06	3.02452e-18	0
Fosb	2.06032e-22	0.252852	0.291	0.143	3.52396e-18	0
Srsf7	2.09813e-22	0.667914	0.194	0.078	3.58865e-18	0
mt-Cytb	3.37611e-22	0.426511	0.237	0.105	5.77449e-18	0
Esd	3.64914e-22	0.747895	0.164	0.058	6.2415e-18	0
Ptpn9	4.03652e-22	1.08729	0.102	0.022	6.90406e-18	0
Unc93b1	4.6244e-22	0.478535	0.216	0.095	7.90957e-18	0
Fermt3	5.89972e-22	0.823179	0.181	0.07	1.00909e-17	0
Fcgr4	8.36513e-22	0.710917	0.214	0.096	1.43077e-17	0
Ccr5	1.02056e-21	0.8921	0.128	0.036	1.74556e-17	0
Atp6v1f	1.29799e-21	0.404825	0.257	0.126	2.22009e-17	0
Atp5a1	1.55614e-21	0.893095	0.161	0.059	2.66162e-17	0
Rgs2	1.7106e-21	0.625358	0.224	0.102	2.92582e-17	0
Ahnak	2.58097e-21	0.843697	0.134	0.041	4.41448e-17	0
1810037I17Rik	2.64905e-21	0.402219	0.229	0.105	4.53094e-17	0
Atp5d	2.76441e-21	0.704301	0.148	0.05	4.72824e-17	0
Atp9b	3.79899e-21	0.90699	0.176	0.07	6.49779e-17	0
Ivns1abp	4.29813e-21	1.06352	0.138	0.045	7.35152e-17	0
Ppib	4.31401e-21	0.655632	0.21	0.093	7.37869e-17	0
Pomp	5.7507e-21	0.441025	0.203	0.085	9.83599e-17	0
Tmbim6	1.79153e-20	0.294768	0.284	0.152	3.06422e-16	0
Atp5g3	1.95052e-20	0.686981	0.154	0.055	3.33616e-16	0
Tgif1	2.02326e-20	0.601094	0.205	0.091	3.46059e-16	0
Pycard	2.45128e-20	0.525876	0.199	0.086	4.19266e-16	0
Hnrnpk	3.02295e-20	0.636258	0.219	0.105	5.17046e-16	0
Snhg3	4.08212e-20	0.939004	0.136	0.045	6.98207e-16	0
Nfkbid	6.19978e-20	0.548109	0.21	0.096	1.06041e-15	0
Lamp1	7.81683e-20	0.704963	0.18	0.076	1.33699e-15	0
Snrpg	7.97736e-20	0.672304	0.195	0.085	1.36445e-15	0
Ftl1-ps1	9.47186e-20	0.700748	0.136	0.045	1.62007e-15	0
Mrpl52	1.14136e-19	0.563201	0.171	0.068	1.95217e-15	0
Slc25a5	1.58946e-19	0.469791	0.191	0.083	2.71861e-15	0
Cybb	1.82427e-19	0.73541	0.17	0.069	3.12023e-15	0
Sgk1	4.0902e-19	0.579912	0.146	0.052	6.99588e-15	0
Rpl36a	4.36515e-19	0.483302	0.173	0.07	7.46615e-15	0
Iigp1	4.7408e-19	0.869101	0.11	0.031	8.10867e-15	0
Selenof	5.58438e-19	0.808717	0.145	0.053	9.55152e-15	0
Micos10	6.08224e-19	0.391991	0.186	0.08	1.04031e-14	0
Atp5f1	6.35039e-19	0.424206	0.198	0.088	1.08617e-14	0
Rbx1	9.84211e-19	0.311083	0.229	0.112	1.68339e-14	0
Gadd45g	1.04172e-18	0.629034	0.142	0.05	1.78176e-14	0
Atp5g1	1.16319e-18	0.41429	0.18	0.076	1.98951e-14	0
Tlr2	1.27219e-18	0.658926	0.188	0.083	2.17595e-14	0
Tapbp	1.34068e-18	0.702723	0.211	0.103	2.29309e-14	0
Smdt1	1.56614e-18	0.675188	0.175	0.075	2.67873e-14	0
Mif	1.96509e-18	0.512147	0.162	0.064	3.36108e-14	0
Clec4a2	2.67591e-18	0.361381	0.164	0.065	4.57688e-14	0
Camk1d	2.91165e-18	0.348867	0.287	0.157	4.98008e-14	0
Sqstm1	3.21914e-18	0.60813	0.21	0.103	5.50601e-14	0
Hnrnpa1	3.81566e-18	0.518273	0.165	0.068	6.5263e-14	0
Snx5	6.97549e-18	0.824563	0.121	0.04	1.19309e-13	0
Csf1	7.64648e-18	0.396809	0.181	0.077	1.30785e-13	0
Srsf3	8.80204e-18	0.472283	0.235	0.122	1.5055e-13	0
Gns	8.86969e-18	0.982334	0.166	0.072	1.51707e-13	0
mt-Nd1	1.95242e-17	0.52135	0.164	0.068	3.33942e-13	0
Atp5c1	2.54301e-17	0.634908	0.151	0.06	4.34957e-13	0
Cox7b	2.65386e-17	0.575096	0.167	0.072	4.53916e-13	0
Cd24a	4.16202e-17	0.357677	0.229	0.116	7.11871e-13	0
Stxbp3	4.22529e-17	1.06389	0.136	0.052	7.22694e-13	0
Psmb3	5.6225e-17	0.380688	0.213	0.104	9.61672e-13	0
Ndufa4	5.87352e-17	0.553933	0.14	0.054	1.00461e-12	0
Ran	6.93476e-17	0.623317	0.134	0.05	1.18612e-12	0
Hnrnph1	8.26112e-17	0.874457	0.15	0.062	1.41298e-12	0
Cnbp	1.05883e-16	0.360493	0.218	0.112	1.81102e-12	0
Ccdc88b	1.34879e-16	0.796755	0.145	0.059	2.30697e-12	0
Rpl22l1	1.5541e-16	0.363587	0.178	0.08	2.65813e-12	0
Arhgdia	1.78489e-16	0.494336	0.203	0.102	3.05288e-12	0
Dynll1	1.86877e-16	0.390205	0.159	0.068	3.19634e-12	0
Ndufa2	2.61599e-16	0.429823	0.192	0.092	4.47439e-12	0
Rpl9-ps6	2.82087e-16	0.696343	0.122	0.044	4.82482e-12	0
Zfp36l2	3.66487e-16	0.490429	0.19	0.093	6.26839e-12	0
Ctsa	4.05756e-16	0.523276	0.157	0.068	6.94004e-12	0
Leng8	4.38938e-16	0.833291	0.125	0.047	7.5076e-12	0
Zbp1	4.80272e-16	0.334644	0.217	0.112	8.21458e-12	0
Rrbp1	7.5788e-16	0.849202	0.183	0.09	1.29628e-11	0
Tmed9	8.90627e-16	0.963729	0.121	0.045	1.52333e-11	0
Dock10	1.17204e-15	0.305661	0.194	0.093	2.00465e-11	0
Igtp	1.26466e-15	0.575602	0.166	0.076	2.16307e-11	0
Snrpb	1.51107e-15	0.497072	0.186	0.091	2.58453e-11	0
Hsp90ab1	1.60045e-15	0.788097	0.147	0.064	2.73741e-11	0
Il1a	1.96729e-15	0.558766	0.142	0.058	3.36485e-11	0
Socs3	2.07453e-15	0.402985	0.207	0.107	3.54827e-11	0
Eif3h	2.36212e-15	0.54673	0.157	0.07	4.04017e-11	0
Bax	3.146e-15	0.749731	0.144	0.061	5.38092e-11	0
Atp5j2	4.11476e-15	0.384615	0.185	0.09	7.03789e-11	0
Psmb1	4.2523e-15	0.408215	0.176	0.085	7.27314e-11	0
Klf6	4.65189e-15	0.268563	0.252	0.144	7.9566e-11	0
Psma1	5.23689e-15	0.711052	0.136	0.056	8.95717e-11	0
Ly86	5.63615e-15	0.753538	0.112	0.04	9.64007e-11	0
Srsf6	5.782e-15	0.829827	0.118	0.044	9.88953e-11	0
Atp5mpl	6.2046e-15	0.680395	0.151	0.068	1.06123e-10	0
Nme1	6.51795e-15	0.803363	0.112	0.04	1.11483e-10	0
Psmd8	7.13003e-15	0.369172	0.162	0.073	1.21952e-10	0
Psma4	7.15151e-15	0.55928	0.135	0.056	1.22319e-10	0
Psmb2	8.4337e-15	0.518747	0.17	0.081	1.4425e-10	0
Itgb2	8.5699e-15	0.48762	0.203	0.107	1.4658e-10	0
Tmem189	8.59074e-15	0.797405	0.183	0.093	1.46936e-10	0
Rab4b	8.85705e-15	0.575728	0.148	0.065	1.51491e-10	0
Eef1d	8.97115e-15	0.469784	0.124	0.047	1.53443e-10	0
Psmb5	9.52783e-15	0.526612	0.141	0.06	1.62964e-10	0
Itgam	9.54426e-15	0.416345	0.225	0.125	1.63245e-10	0
Mrpl57	9.98343e-15	0.545195	0.118	0.044	1.70757e-10	0
Got1	1.10868e-14	0.626922	0.118	0.044	1.89629e-10	0
Aopep	1.24441e-14	0.749204	0.108	0.038	2.12844e-10	0
Sdc4	1.73517e-14	0.758508	0.112	0.041	2.96784e-10	0
Lair1	1.93663e-14	0.83155	0.139	0.061	3.31241e-10	0
Tpi1	2.28766e-14	0.609559	0.127	0.051	3.91282e-10	0
Gm47283	2.43831e-14	0.770825	0.138	0.059	4.17049e-10	0
Ccnl1	3.23665e-14	0.296389	0.268	0.159	5.53597e-10	0
Psma3	3.47209e-14	0.662219	0.166	0.081	5.93867e-10	0
Nampt	3.82298e-14	0.538125	0.176	0.088	6.53883e-10	0
BC005537	3.96115e-14	0.602173	0.189	0.101	6.77515e-10	0
Calr	5.66087e-14	0.516979	0.151	0.069	9.68235e-10	0
Efhd2	7.91142e-14	0.384523	0.219	0.123	1.35317e-09	0
Dctn3	1.01799e-13	0.323925	0.15	0.068	1.74117e-09	0
Mrpl20	1.11139e-13	0.511261	0.136	0.059	1.90093e-09	0
Uqcr11	1.37348e-13	0.272034	0.155	0.072	2.3492e-09	0
Timm13	1.50152e-13	0.597001	0.114	0.045	2.5682e-09	0
Ndufa11	1.74026e-13	0.674848	0.102	0.036	2.97653e-09	0
Tbcb	1.76412e-13	0.556917	0.125	0.052	3.01736e-09	0
Ap2s1	1.76858e-13	0.380496	0.149	0.069	3.02498e-09	0
Capza2	2.03484e-13	0.358935	0.205	0.113	3.48039e-09	0
Psmc6	2.24871e-13	0.736844	0.114	0.045	3.84619e-09	0
Uba52	2.35358e-13	0.560986	0.156	0.075	4.02556e-09	0
Rnf19b	2.69509e-13	0.592665	0.181	0.095	4.60968e-09	0
Ifi47	2.72068e-13	0.535115	0.147	0.069	4.65346e-09	0
Bcl2l15	3.64687e-13	0.60674	0.122	0.051	6.23761e-09	0
Cdk8	3.88324e-13	0.445632	0.17	0.085	6.64189e-09	0
Mapkapk3	4.79871e-13	0.723607	0.117	0.048	8.20771e-09	0
Eef1g	4.80895e-13	0.635952	0.119	0.049	8.22522e-09	0
Irgm1	5.8769e-13	0.625554	0.162	0.081	1.00519e-08	0
Ddit3	6.3036e-13	0.455151	0.144	0.067	1.07817e-08	0
Chmp5	7.16201e-13	0.910162	0.113	0.046	1.22499e-08	0
Map3k8	1.16581e-12	0.618878	0.154	0.076	1.99399e-08	0
Abracl	1.32586e-12	0.344241	0.151	0.073	2.26775e-08	0
Selenop	1.76157e-12	0.531655	0.103	0.04	3.01299e-08	0
Laptm4a	2.02962e-12	0.382293	0.157	0.078	3.47147e-08	0
Snrnp70	2.25439e-12	0.774846	0.15	0.076	3.85591e-08	0
Snrpe	2.33701e-12	0.503199	0.148	0.072	3.99722e-08	0
Per1	3.17251e-12	0.327091	0.201	0.113	5.42626e-08	0
Man2b1	3.60312e-12	0.325188	0.176	0.094	6.16278e-08	0
Pdia6	3.61971e-12	0.768838	0.1	0.039	6.19115e-08	0
Plgrkt	5.34116e-12	0.719894	0.12	0.054	9.13551e-08	0
Srp9	5.7409e-12	0.484115	0.153	0.077	9.81923e-08	0
Dad1	6.53905e-12	0.360497	0.133	0.062	1.11844e-07	0
Ndufb10	8.9064e-12	0.409158	0.117	0.051	1.52335e-07	0
Gna13	9.30129e-12	0.519263	0.179	0.099	1.59089e-07	0
Jun	1.04048e-11	0.581282	0.137	0.066	1.77964e-07	0
Eif3k	1.07101e-11	0.257741	0.163	0.083	1.83186e-07	0
Hnrnpdl	1.15759e-11	0.485568	0.157	0.081	1.97995e-07	0
Hmox1	1.282e-11	0.743673	0.106	0.044	2.19273e-07	0
Ccnl2	1.37332e-11	0.697626	0.145	0.074	2.34893e-07	0
Fnip2	1.59449e-11	0.606653	0.122	0.056	2.72722e-07	0
Cmss1	1.81578e-11	0.266621	0.198	0.113	3.10572e-07	0
Ndufa6	1.8351e-11	0.336585	0.166	0.089	3.13875e-07	0
mt-Nd4	1.88066e-11	0.353675	0.139	0.067	3.21668e-07	0
Lamtor5	2.66136e-11	0.541149	0.106	0.045	4.55198e-07	0
Tubb5	2.67407e-11	0.6357	0.102	0.042	4.57373e-07	0
Snrpd1	2.79178e-11	0.658441	0.116	0.052	4.77506e-07	0
Apobec1	3.80356e-11	0.860562	0.123	0.059	6.50561e-07	0
Polr2k	4.24404e-11	0.601909	0.125	0.059	7.25901e-07	0
Atp6ap2	4.54067e-11	0.619285	0.149	0.077	7.76636e-07	0
Psmd4	5.76891e-11	0.456858	0.151	0.079	9.86714e-07	0
Asah1	6.95076e-11	0.712864	0.123	0.059	1.18886e-06	0
Dgkz	7.30499e-11	0.883006	0.137	0.071	1.24944e-06	0
Slc43a2	9.26739e-11	0.644495	0.124	0.06	1.58509e-06	0
Mrps14	9.8578e-11	0.453606	0.101	0.042	1.68608e-06	0
Arpc4	1.03839e-10	0.488598	0.17	0.097	1.77606e-06	0
Gnb2	1.04809e-10	0.404459	0.181	0.103	1.79266e-06	0
Pofut2	1.14368e-10	0.46264	0.119	0.056	1.95615e-06	0
Gm2000	1.17707e-10	0.654016	0.102	0.044	2.01327e-06	0
Gla	1.42113e-10	0.800224	0.125	0.062	2.4307e-06	0
Gbp9	1.45808e-10	0.644331	0.123	0.06	2.4939e-06	0
Ubxn1	1.84877e-10	0.367633	0.156	0.085	3.16213e-06	0
Ifit3	2.25493e-10	0.409834	0.135	0.069	3.85683e-06	0
Ap3s1	2.56875e-10	0.614901	0.114	0.054	4.3936e-06	0
Epn1	3.53254e-10	0.692908	0.108	0.049	6.04206e-06	0
Cops9	3.67428e-10	0.347207	0.106	0.047	6.28449e-06	0
Erp29	3.71658e-10	0.378417	0.14	0.073	6.35684e-06	0
Sertad1	3.88751e-10	0.449115	0.127	0.063	6.64919e-06	0
Morf4l1	3.94026e-10	0.382811	0.192	0.119	6.73943e-06	0
Ccdc12	4.16568e-10	0.434471	0.142	0.075	7.12498e-06	0
Prkcd	5.29804e-10	0.482297	0.14	0.074	9.06176e-06	0
Oas2	6.00379e-10	0.63445	0.125	0.064	1.02689e-05	0
Pdcd6	6.84944e-10	0.292014	0.146	0.078	1.17153e-05	0
Sf3b5	6.88971e-10	0.473561	0.12	0.059	1.17842e-05	0
Clec4n	8.04374e-10	0.521598	0.119	0.058	1.3758e-05	0
Psma6	8.81001e-10	0.440544	0.141	0.076	1.50686e-05	0
Irf5	8.87844e-10	0.732137	0.106	0.05	1.51857e-05	0
Aim2	8.98655e-10	0.78104	0.133	0.071	1.53706e-05	0
Rps27rt	1.04685e-09	0.376733	0.143	0.076	1.79053e-05	0
Ddx39b	1.05448e-09	0.531759	0.102	0.047	1.80358e-05	0
B4galt1	1.13389e-09	0.671148	0.114	0.056	1.9394e-05	0
Ralgds	1.13495e-09	0.645219	0.102	0.047	1.94122e-05	0
Hspe1	1.21676e-09	0.443641	0.102	0.046	2.08115e-05	0
Neurl3	1.25328e-09	0.407366	0.18	0.109	2.14361e-05	0
Rab5c	1.91476e-09	0.352341	0.163	0.095	3.275e-05	0
Pcna	2.21955e-09	0.70389	0.104	0.05	3.79631e-05	0
Ewsr1	2.75275e-09	0.547255	0.15	0.085	4.70831e-05	0
Atp5k	2.81005e-09	0.309728	0.142	0.077	4.80632e-05	0
Nlrc5	2.85679e-09	0.863814	0.133	0.073	4.88625e-05	0
Xaf1	2.97339e-09	0.641658	0.114	0.058	5.08569e-05	0
Rnf213	3.13191e-09	0.751941	0.128	0.069	5.35682e-05	0
Clk1	3.74987e-09	0.297691	0.202	0.132	6.41378e-05	0
Arf5	4.31608e-09	0.337962	0.122	0.063	7.38223e-05	0
Snrpd2	4.44203e-09	0.647859	0.102	0.049	7.59765e-05	0
Gdi2	4.48697e-09	0.485133	0.127	0.068	7.67451e-05	0
Spcs1	4.55203e-09	0.506666	0.108	0.053	7.7858e-05	0
Eif4g2	4.56493e-09	0.450015	0.16	0.095	7.80786e-05	0
Pabpc1	4.67812e-09	0.397642	0.165	0.099	8.00146e-05	0
Dop1b	4.93164e-09	0.610572	0.127	0.068	8.43507e-05	0
Ndufb3	7.03339e-09	0.374009	0.108	0.053	0.000120299	0
Zfp36l1	7.72945e-09	0.3335	0.148	0.085	0.000132205	0
Cnih4	8.3347e-09	0.411669	0.122	0.065	0.000142557	0
Ptk2b	9.91518e-09	0.373543	0.181	0.113	0.000169589	0
Ube2a	1.12878e-08	0.42862	0.111	0.056	0.000193066	0
Pcbp1	1.22808e-08	0.58322	0.124	0.067	0.000210051	0
Slc38a2	1.23924e-08	0.480035	0.135	0.076	0.00021196	0
Ndufs7	1.27767e-08	0.283856	0.114	0.058	0.000218533	0
Zfas1	1.378e-08	0.346054	0.112	0.056	0.000235694	0
Psmc3	1.63993e-08	0.533723	0.1	0.048	0.000280494	0
Ostf1	1.92809e-08	0.314938	0.191	0.123	0.00032978	0
Rpp21	2.35156e-08	0.294413	0.1	0.048	0.000402211	0
Cd302	2.66286e-08	0.612167	0.108	0.056	0.000455456	0
Shisa5	3.02279e-08	0.310437	0.145	0.084	0.000517017	0
Prkar1a	4.27681e-08	0.561951	0.122	0.068	0.000731505	0
Pnrc1	4.32038e-08	0.447637	0.17	0.108	0.000738957	0
Arf1	4.9075e-08	0.270909	0.171	0.108	0.000839378	0
Tmem128	5.30773e-08	0.397797	0.111	0.058	0.000907834	0
Mdm2	5.63283e-08	0.617554	0.137	0.081	0.000963439	0
Msn	5.71744e-08	0.257214	0.199	0.132	0.000977911	0
Gbp7	6.57378e-08	0.614999	0.15	0.091	0.00112438	0
Aup1	7.29817e-08	0.551309	0.108	0.057	0.00124828	0
Eif5	9.72001e-08	0.408837	0.158	0.1	0.00166251	0
Snu13	1.48721e-07	0.362253	0.128	0.074	0.00254373	0
H2-T22	1.50323e-07	0.267227	0.146	0.089	0.00257113	0
Nisch	1.65798e-07	0.594181	0.114	0.063	0.0028358	0
Sumo2	1.898e-07	0.416091	0.127	0.074	0.00324634	0
Tor1aip1	2.01677e-07	0.405488	0.143	0.088	0.00344948	0
Rer1	2.08155e-07	0.525324	0.114	0.063	0.00356028	0
Mir22hg	2.34652e-07	0.572102	0.121	0.07	0.00401348	0
Lman2	2.75702e-07	0.582825	0.112	0.063	0.0047156	0
Ube2i	3.35339e-07	0.283547	0.172	0.113	0.00573564	0
Tmem234	3.56153e-07	0.331965	0.12	0.07	0.00609164	0
Pmaip1	3.81112e-07	0.509567	0.108	0.06	0.00651853	0
Rilpl2	3.96794e-07	0.429571	0.102	0.055	0.00678677	0
Hipk1	4.6898e-07	0.481468	0.13	0.078	0.00802144	0
Eif3m	4.76824e-07	0.291364	0.106	0.058	0.0081556	0
C3	5.13803e-07	0.449917	0.107	0.058	0.00878808	0
Sgpl1	5.62497e-07	0.50198	0.114	0.066	0.00962096	0
Pip5k1c	5.91271e-07	0.529201	0.105	0.058	0.0101131	0
Fnbp4	6.38217e-07	0.379516	0.108	0.06	0.0109161	0
Cflar	7.69326e-07	0.451216	0.12	0.07	0.0131585	0
Prpf38b	8.28644e-07	0.750552	0.108	0.063	0.0141731	0
Rbm8a	9.08307e-07	0.346241	0.121	0.072	0.0155357	0
M6pr	1.19924e-06	0.334754	0.126	0.077	0.0205119	0
Ybx1	1.48235e-06	0.546222	0.12	0.072	0.0253541	0
Sdf4	1.85778e-06	0.377575	0.11	0.065	0.0317755	0
Mef2a	2.13644e-06	0.551627	0.151	0.1	0.0365416	0
Ankrd12	2.23825e-06	0.557657	0.127	0.079	0.038283	0
Retnlg	0	4.33557	0.94	0.313	0	1
S100a8	0	4.0627	0.991	0.771	0	1
S100a9	0	3.71734	1	1	0	1
S100a6	8.59e-166	2.29111	0.782	0.673	1.46923e-161	1
Il1b	5.91923e-162	1.68622	0.84	0.811	1.01243e-157	1
Stfa1	1.04564e-150	4.10649	0.477	0.092	1.78847e-146	1
Stfa2l1	7.35175e-139	3.77559	0.502	0.135	1.25744e-134	1
Wfdc21	1.48838e-138	3.87526	0.509	0.145	2.54572e-134	1
Tmsb4x	4.18623e-107	1.03884	0.858	0.922	7.16013e-103	1
S100a11	2.47461e-95	3.05957	0.552	0.312	4.23257e-91	1
Lcn2	6.16606e-95	3.28937	0.512	0.245	1.05464e-90	1
Cstdc4	7.39818e-94	3.69362	0.377	0.096	1.26539e-89	1
Ngp	5.2147e-91	3.60994	0.354	0.083	8.91922e-87	1
Cstdc5	1.98759e-88	3.72361	0.3	0.049	3.39957e-84	1
Camp	1.55231e-62	3.37087	0.203	0.026	2.65508e-58	1
Cxcl2	1.3876e-58	0.925753	0.801	0.892	2.37336e-54	1
Actb	1.15083e-53	1.02541	0.734	0.846	1.96838e-49	1
Tyrobp	6.98106e-50	1.31642	0.663	0.766	1.19404e-45	1
Pglyrp1	3.97271e-45	3.31275	0.282	0.108	6.79492e-41	1
Slpi	5.99068e-44	2.93568	0.349	0.178	1.02465e-39	1
Srgn	1.96047e-42	1.25222	0.656	0.731	3.35319e-38	1
Ifitm2	3.32917e-39	2.18862	0.531	0.508	5.69421e-35	1
Ifitm1	5.54225e-39	2.74664	0.353	0.197	9.47946e-35	1
Stfa2	1.32012e-34	3.03148	0.18	0.05	2.25794e-30	1
G0s2	2.25213e-34	2.3252	0.422	0.311	3.85204e-30	1
Hp	6.63632e-32	2.4732	0.395	0.284	1.13508e-27	1
Litaf	1.84084e-28	0.254768	0.13	0.364	3.14857e-24	1
Arpc1b	3.78274e-28	0.268185	0.149	0.396	6.47e-24	1
Selenok	2.56639e-27	0.42489	0.108	0.319	4.38956e-23	1
Wfdc17	4.24191e-25	2.2243	0.421	0.362	7.25536e-21	1
Sem1	4.41176e-24	0.324639	0.152	0.382	7.54588e-20	1
Slfn1	3.56803e-23	0.265661	0.044	0.18	6.10276e-19	1
Rpl37	8.56293e-23	0.320111	0.256	0.566	1.4646e-18	1
Fbxl5	9.07538e-23	0.287444	0.082	0.248	1.55225e-18	1
Irf1	1.42469e-22	0.374264	0.223	0.507	2.43678e-18	1
Ube2b	2.29589e-22	0.493353	0.082	0.246	3.92689e-18	1
Picalm	3.11006e-22	0.348171	0.105	0.287	5.31944e-18	1
Tnfrsf1b	5.5061e-22	0.341371	0.046	0.178	9.41764e-18	1
Btg1	5.58792e-22	0.563966	0.159	0.384	9.55758e-18	1
Ptprc	1.44904e-21	0.320301	0.085	0.247	2.47844e-17	1
Cfl1	2.09145e-21	0.427332	0.135	0.337	3.57722e-17	1
Sub1	2.19907e-21	0.536556	0.142	0.349	3.7613e-17	1
Gnai2	4.34088e-21	0.419444	0.066	0.213	7.42465e-17	1
Syk	4.69113e-21	0.367837	0.075	0.228	8.02371e-17	1
Actg1	7.79843e-21	1.70493	0.5	0.553	1.33384e-16	1
Cirbp	1.93306e-20	0.339024	0.049	0.178	3.3063e-16	1
Ccr1	6.04834e-20	0.417685	0.068	0.211	1.03451e-15	1
Cap1	7.67168e-20	0.302893	0.033	0.145	1.31216e-15	1
Fgr	1.18663e-19	0.355871	0.049	0.175	2.02962e-15	1
H2-Q6	2.03193e-19	0.373455	0.059	0.191	3.47541e-15	1
Ssu72	3.05643e-19	0.300748	0.043	0.16	5.22771e-15	1
Gpcpd1	4.58906e-19	0.577227	0.054	0.181	7.84913e-15	1
Cotl1	1.46098e-18	0.481455	0.098	0.255	2.49886e-14	1
Elob	1.5407e-18	0.408541	0.094	0.247	2.6352e-14	1
Adipor1	1.61582e-18	0.293721	0.053	0.176	2.76369e-14	1
Arhgap45	1.70366e-18	0.419123	0.065	0.196	2.91395e-14	1
Fosl2	1.91016e-18	0.412084	0.075	0.215	3.26713e-14	1
Sh3bgrl3	2.13826e-18	0.293957	0.267	0.56	3.65727e-14	1
Cytip	2.35982e-18	0.380805	0.055	0.179	4.03624e-14	1
Pstpip1	2.81902e-18	0.335291	0.056	0.18	4.82164e-14	1
Ezr	3.37887e-18	0.317543	0.038	0.147	5.77922e-14	1
Ppp1ca	9.57578e-18	0.303785	0.047	0.16	1.63784e-13	1
Hcls1	1.02205e-17	0.284513	0.038	0.145	1.74811e-13	1
Arpc3	1.09044e-17	0.538316	0.162	0.364	1.86509e-13	1
Timm10b	4.35966e-17	0.351016	0.058	0.177	7.45676e-13	1
Adgre5	4.79698e-17	0.595734	0.082	0.22	8.20475e-13	1
1810058I24Rik	7.63214e-17	0.278532	0.051	0.164	1.3054e-12	1
Jund	9.80242e-17	0.495184	0.056	0.173	1.67661e-12	1
Prdx6	1.38441e-16	0.549323	0.084	0.22	2.36789e-12	1
Vsir	1.56363e-16	0.346858	0.044	0.15	2.67443e-12	1
Kdm6b	1.6437e-16	0.62855	0.066	0.19	2.81138e-12	1
C5ar1	2.16912e-16	0.562874	0.063	0.182	3.71007e-12	1
Pirb	3.31523e-16	0.562706	0.064	0.183	5.67037e-12	1
Ier2	3.93578e-16	0.335311	0.054	0.166	6.73175e-12	1
Xdh	5.4037e-16	0.294379	0.026	0.114	9.24248e-12	1
Grcc10	5.57088e-16	0.384005	0.041	0.142	9.52843e-12	1
Isg15	5.764e-16	0.431362	0.131	0.297	9.85874e-12	1
Snap23	6.0269e-16	0.41941	0.047	0.152	1.03084e-11	1
Atp11b	1.08062e-15	0.337057	0.033	0.127	1.84829e-11	1
Il4ra	1.1007e-15	0.293533	0.03	0.121	1.88263e-11	1
Bnip3l	1.15163e-15	0.357756	0.034	0.128	1.96975e-11	1
Nr4a1	1.25616e-15	0.766849	0.113	0.266	2.14854e-11	1
Myl6	1.40627e-15	0.476781	0.187	0.393	2.40529e-11	1
Chil3	1.72019e-15	0.312177	0.308	0.618	2.94221e-11	1
Snx20	1.95123e-15	0.415743	0.02	0.101	3.33738e-11	1
Ppp1r15a	1.95915e-15	0.435664	0.06	0.173	3.35092e-11	1
Gcnt2	2.21086e-15	0.383499	0.03	0.12	3.78145e-11	1
Lcp1	2.28213e-15	0.621527	0.114	0.266	3.90336e-11	1
Ifitm6	2.58369e-15	2.79635	0.146	0.067	4.41915e-11	1
Ccl6	3.09829e-15	2.45511	0.271	0.192	5.29931e-11	1
Dph3	3.48275e-15	0.469381	0.037	0.131	5.95689e-11	1
Clec4d	4.14956e-15	0.642672	0.133	0.297	7.0974e-11	1
D8Ertd738e	6.67772e-15	0.758398	0.13	0.292	1.14216e-10	1
Klf2	7.4906e-15	0.463616	0.062	0.173	1.28119e-10	1
Rpl35	1.06961e-14	0.402351	0.077	0.197	1.82946e-10	1
Serf2	1.26719e-14	0.681384	0.159	0.338	2.16741e-10	1
Thbs1	2.59744e-14	0.37946	0.035	0.124	4.44266e-10	1
Samsn1	3.07671e-14	0.365174	0.048	0.146	5.2624e-10	1
Myd88	5.86831e-14	0.329922	0.03	0.114	1.00371e-09	1
Mpc1	8.37861e-14	0.413612	0.046	0.14	1.43308e-09	1
Bcl2a1b	1.00241e-13	0.595171	0.066	0.175	1.71453e-09	1
Ehd1	1.04649e-13	0.370036	0.026	0.104	1.78992e-09	1
Spi1	1.21184e-13	0.279426	0.028	0.107	2.07273e-09	1
Rab11b	1.68094e-13	0.583905	0.025	0.101	2.87508e-09	1
Gm2a	2.25948e-13	0.387319	0.046	0.137	3.86461e-09	1
Nfam1	2.62214e-13	0.625905	0.048	0.142	4.48491e-09	1
Cd33	2.77673e-13	0.797995	0.091	0.214	4.74931e-09	1
Tpd52	3.27519e-13	0.565194	0.119	0.258	5.60188e-09	1
Nfkbiz	4.89987e-13	0.775917	0.127	0.274	8.38073e-09	1
Plk3	5.35142e-13	0.421869	0.04	0.126	9.15307e-09	1
Tnfrsf1a	9.41816e-13	0.659081	0.066	0.17	1.61088e-08	1
Ets2	1.26141e-12	0.842419	0.103	0.23	2.15751e-08	1
Sorl1	1.46093e-12	0.520336	0.042	0.127	2.49877e-08	1
Cdk2ap2	2.7454e-12	0.721128	0.147	0.303	4.69574e-08	1
Gda	4.69042e-12	0.6733	0.061	0.157	8.02249e-08	1
Gabarap	5.02545e-12	0.763264	0.162	0.327	8.59553e-08	1
Cox17	5.18171e-12	0.885313	0.088	0.202	8.86281e-08	1
Tmem50a	6.74082e-12	0.589215	0.052	0.141	1.15295e-07	1
Ndufa3	8.30895e-12	0.555276	0.049	0.136	1.42116e-07	1
Ost4	9.6229e-12	0.439413	0.032	0.106	1.6459e-07	1
BC031181	2.13149e-11	0.324141	0.035	0.109	3.6457e-07	1
Gapdh	3.6592e-11	0.686678	0.125	0.256	6.2587e-07	1
Gpr132	3.73216e-11	0.588395	0.041	0.118	6.38349e-07	1
Hmgb2	6.00021e-11	1.04865	0.106	0.227	1.02628e-06	1
Emd	8.86637e-11	0.335954	0.036	0.108	1.5165e-06	1
Trim30b	1.19658e-10	0.646612	0.033	0.103	2.04663e-06	1
Ucp2	1.27475e-10	0.831369	0.12	0.245	2.18034e-06	1
Tkt	1.32498e-10	0.571102	0.036	0.107	2.26625e-06	1
Ndufa13	1.35576e-10	0.697215	0.076	0.172	2.31889e-06	1
Cd37	2.19924e-10	0.677516	0.037	0.108	3.76158e-06	1
Mir142hg	2.25768e-10	0.659444	0.105	0.219	3.86154e-06	1
Notch2	2.32237e-10	0.552755	0.042	0.116	3.97217e-06	1
Il18rap	2.67637e-10	0.631331	0.04	0.112	4.57767e-06	1
Themis2	3.96141e-10	0.886633	0.083	0.181	6.77559e-06	1
Fmnl1	4.11953e-10	0.815748	0.044	0.118	7.04604e-06	1
Pde4b	6.23018e-10	0.400995	0.079	0.172	1.06561e-05	1
Myl12b	6.418e-10	0.871703	0.076	0.169	1.09774e-05	1
Coq10b	6.75013e-10	0.773745	0.059	0.141	1.15454e-05	1
Anxa11	9.55858e-10	0.821629	0.045	0.117	1.6349e-05	1
Arhgdib	1.00014e-09	0.985751	0.158	0.302	1.71064e-05	1
H3f3a	1.0089e-09	0.630344	0.285	0.526	1.72562e-05	1
Fis1	1.21686e-09	0.666976	0.059	0.14	2.08132e-05	1
Dstn	1.23358e-09	0.621623	0.045	0.116	2.10992e-05	1
Igsf6	1.37308e-09	0.728829	0.063	0.145	2.34851e-05	1
Hilpda	1.40841e-09	0.611409	0.05	0.125	2.40895e-05	1
Csrnp1	1.74496e-09	1.05611	0.086	0.184	2.98458e-05	1
Arpp19	2.60117e-09	0.935241	0.084	0.177	4.44903e-05	1
Mxd1	3.48786e-09	0.811748	0.171	0.321	5.96563e-05	1
Kctd12	3.72499e-09	0.541462	0.047	0.118	6.37123e-05	1
Clec4e	4.02628e-09	0.684177	0.28	0.513	6.88655e-05	1
Rhog	5.43885e-09	0.799823	0.064	0.143	9.30261e-05	1
Lamtor4	7.67045e-09	0.842883	0.067	0.149	0.000131195	1
Lst1	8.01399e-09	0.813395	0.07	0.153	0.000137071	1
Hdc	8.77033e-09	0.74608	0.12	0.231	0.000150008	1
Gsr	9.99542e-09	0.929655	0.143	0.27	0.000170962	1
Lrrc25	1.48418e-08	0.666637	0.05	0.119	0.000253854	1
Emb	2.04431e-08	0.880246	0.08	0.165	0.000349659	1
Ndel1	2.1766e-08	0.89397	0.054	0.125	0.000372285	1
Gpx4	3.07639e-08	0.836353	0.102	0.197	0.000526186	1
Stk17b	3.60781e-08	0.960744	0.14	0.26	0.00061708	1
Pet100	4.73261e-08	0.770735	0.043	0.104	0.000809466	1
Coro1a	6.73272e-08	0.954772	0.239	0.431	0.00115156	1
Gm10076	7.26899e-08	0.550681	0.055	0.122	0.00124329	1
Arg2	7.77217e-08	0.900151	0.058	0.127	0.00132935	1
Plaur	3.2419e-07	0.946206	0.207	0.366	0.00554494	1
Pilra	3.84623e-07	1.06411	0.055	0.119	0.0065786	1
Pygl	1.05963e-06	0.980081	0.066	0.132	0.018124	1
Msrb1	1.76911e-06	1.74144	0.349	0.376	0.0302589	1
Anxa1	1.93608e-06	2.2461	0.146	0.101	0.0331147	1
Gm42418	7.88463e-63	1.08049	0.83	0.695	1.34859e-58	2
AY036118	3.72186e-40	1.52399	0.677	0.558	6.36586e-36	2
Fth1	5.23039e-37	0.68425	0.926	0.765	8.94605e-33	2
Cd74	2.74033e-11	0.934282	0.51	0.478	4.68705e-07	2
Hnrnpk	6.04535e-09	0.309742	0.061	0.169	0.0001034	2
Fus	1.19793e-08	0.257505	0.044	0.139	0.000204894	2
Gnb1	2.76452e-08	0.304538	0.037	0.123	0.000472844	2
Arpc2	3.60794e-08	0.291496	0.116	0.251	0.000617102	2
Eif5	5.43347e-08	0.298971	0.048	0.139	0.00092934	2
Rpl23a	1.45731e-07	0.329752	0.104	0.224	0.00249258	2
Rsad2	1.75888e-07	0.26484	0.079	0.185	0.00300839	2
Ccnl2	2.0771e-07	0.321959	0.037	0.116	0.00355267	2
Srrm2	2.18177e-07	0.271863	0.063	0.157	0.00373169	2
Srsf3	3.32375e-07	0.282122	0.081	0.185	0.00568495	2
C1qb	6.24462e-07	1.00898	0.431	0.429	0.0106808	2
Ankrd12	7.63398e-07	0.308844	0.037	0.111	0.0130572	2
Ifrd1	8.08721e-07	0.278994	0.104	0.216	0.0138324	2
Fmnl2	9.64728e-07	0.305779	0.043	0.118	0.0165007	2
Ncl	9.82924e-07	0.404117	0.043	0.118	0.0168119	2
Rbm25	1.21828e-06	0.27591	0.037	0.109	0.0208375	2
Eif5a	1.32015e-06	0.292796	0.096	0.201	0.0225799	2
Dnm2	1.43627e-06	0.440224	0.067	0.155	0.024566	2
H2-T22	1.74709e-06	0.267816	0.048	0.125	0.0298822	2
Rpl10	2.75197e-06	0.290212	0.122	0.236	0.0470698	2
Atp6v0b	2.83864e-06	0.345265	0.128	0.247	0.0485522	2
Unc93b1	2.9103e-06	0.415587	0.07	0.158	0.0497777	2
Pbx1	2.78106e-282	3.17537	0.764	0.024	4.75672e-278	3
Ripor2	1.04343e-250	3.36038	0.882	0.046	1.78468e-246	3
Arhgap15	7.75319e-242	3.98117	0.929	0.06	1.32611e-237	3
Mctp1	2.47939e-236	3.08693	0.724	0.029	4.24074e-232	3
Abtb2	2.53277e-214	3.39968	0.874	0.059	4.33205e-210	3
Antxr2	1.09849e-213	4.27916	0.976	0.087	1.87885e-209	3
Igf1r	8.79573e-212	3.01146	0.843	0.054	1.50442e-207	3
Mctp2	3.00754e-208	2.33073	0.614	0.022	5.1441e-204	3
Nup98	1.24696e-202	2.88914	0.772	0.046	2.13281e-198	3
Il1rap	7.09757e-201	2.80091	0.661	0.03	1.21397e-196	3
Sik3	3.04128e-196	3.00006	0.811	0.055	5.2018e-192	3
Dusp16	2.10257e-195	3.12611	0.724	0.041	3.59624e-191	3
Cmip	1.72565e-193	3.09257	0.858	0.067	2.95156e-189	3
Gm26740	3.88319e-192	2.78836	0.701	0.038	6.64181e-188	3
Tmcc1	1.55116e-184	2.78987	0.661	0.034	2.6531e-180	3
Map3k5	1.90245e-184	2.71866	0.732	0.046	3.25395e-180	3
Mirt1	9.14293e-176	2.51905	0.78	0.056	1.56381e-171	3
Chst11	1.86339e-170	2.67616	0.606	0.031	3.18714e-166	3
Lyst	3.46394e-168	2.54475	0.866	0.076	5.92472e-164	3
AU019990	3.79801e-167	2.53151	0.598	0.031	6.49611e-163	3
Klhl2	7.18488e-167	2.40518	0.622	0.034	1.2289e-162	3
Sorl1	7.21072e-166	2.39634	0.803	0.066	1.23332e-161	3
Rab8b	1.0257e-165	3.10426	0.811	0.07	1.75436e-161	3
Btbd9	2.22982e-164	2.84506	0.583	0.03	3.81388e-160	3
Braf	3.08749e-163	2.74161	0.677	0.045	5.28084e-159	3
Arhgap26	3.13888e-161	2.20183	0.551	0.026	5.36873e-157	3
Rnf149	1.05731e-160	2.32097	0.748	0.058	1.80842e-156	3
Fbxo11	1.00818e-158	2.49477	0.748	0.058	1.72439e-154	3
Ipcef1	7.79692e-157	2.12117	0.504	0.021	1.33358e-152	3
Baz2b	7.97372e-157	2.58921	0.693	0.05	1.36383e-152	3
Ankrd44	2.29132e-155	2.63262	0.724	0.056	3.91908e-151	3
Slc7a11	5.65754e-154	2.98859	0.701	0.053	9.67665e-150	3
Dgkg	6.57308e-154	2.00291	0.449	0.015	1.12426e-149	3
Cxcr2	9.37002e-152	1.32505	0.598	0.034	1.60265e-147	3
Cass4	6.16625e-150	2.01337	0.559	0.03	1.05467e-145	3
Fndc3b	6.50669e-150	2.43515	0.709	0.055	1.1129e-145	3
Usp32	1.49415e-148	1.97719	0.669	0.048	2.5556e-144	3
Slc22a15	1.13124e-147	1.94812	0.472	0.02	1.93488e-143	3
Entpd1	7.92101e-146	2.93347	0.921	0.114	1.35481e-141	3
Pde4b	1.16931e-145	2.96147	0.89	0.106	1.99999e-141	3
Samsn1	1.68791e-143	2.49656	0.811	0.081	2.887e-139	3
Ralgapa1	6.33071e-142	2.29227	0.575	0.036	1.08281e-137	3
Gtdc1	7.0411e-141	2.3954	0.591	0.039	1.20431e-136	3
Rab11fip1	1.00177e-139	2.37562	0.654	0.049	1.71343e-135	3
Dock2	2.41751e-139	2.09514	0.803	0.079	4.13491e-135	3
Il18rap	9.06017e-139	1.89778	0.709	0.059	1.54965e-134	3
App	1.7157e-137	2.79756	0.748	0.073	2.93453e-133	3
Svil	2.27665e-137	2.25376	0.724	0.065	3.89398e-133	3
Snx20	4.1007e-135	1.76427	0.63	0.048	7.01384e-131	3
F5	5.9373e-135	2.27127	0.362	0.01	1.01552e-130	3
Nsd3	6.61082e-135	2.18721	0.63	0.049	1.13071e-130	3
Gcnt2	4.35244e-134	1.99624	0.701	0.061	7.44441e-130	3
Nfkb1	6.81492e-134	2.98798	0.614	0.047	1.16562e-129	3
Ankrd11	7.43008e-134	2.35905	0.701	0.062	1.27084e-129	3
Arih1	2.54622e-133	2.61632	0.772	0.081	4.35505e-129	3
Xylt1	7.6102e-133	2.51073	0.748	0.073	1.30165e-128	3
Optn	8.581e-132	2.22022	0.488	0.026	1.46769e-127	3
Dennd4a	9.39594e-132	3.46469	0.984	0.18	1.60708e-127	3
Ksr1	1.89039e-131	1.77261	0.386	0.014	3.23333e-127	3
Mpp7	1.97651e-131	2.85746	0.646	0.054	3.38062e-127	3
Babam2	1.36941e-128	2.23328	0.575	0.041	2.34223e-124	3
Ntng2	1.61991e-127	2.1942	0.283	0.005	2.77069e-123	3
Pip4k2a	3.0776e-127	1.98199	0.693	0.063	5.26393e-123	3
Spag9	4.25892e-127	2.50106	0.732	0.074	7.28445e-123	3
Ddx6	6.75395e-127	1.95115	0.748	0.077	1.1552e-122	3
Cask	1.19247e-125	2.13552	0.528	0.034	2.03959e-121	3
Tnrc6b	1.33184e-125	1.85082	0.622	0.051	2.27797e-121	3
Notch2	8.1802e-125	1.89293	0.685	0.063	1.39914e-120	3
Rapgef6	1.06169e-124	2.19525	0.622	0.052	1.81591e-120	3
Ankrd33b	2.45001e-124	1.63661	0.465	0.024	4.1905e-120	3
Fry	1.12049e-123	1.74879	0.441	0.022	1.91649e-119	3
Nadk	1.25969e-123	2.02134	0.74	0.076	2.15457e-119	3
Rab44	1.10272e-122	1.68229	0.457	0.024	1.88609e-118	3
Hdac4	4.06481e-122	1.64423	0.504	0.031	6.95245e-118	3
Ssh2	1.59077e-121	2.02716	0.717	0.073	2.72084e-117	3
Rbbp8	9.91743e-121	2.58425	0.496	0.032	1.69628e-116	3
Dapp1	1.27034e-120	2.09604	0.598	0.048	2.17278e-116	3
4932438A13Rik	8.66365e-120	2.0552	0.512	0.034	1.48183e-115	3
Arl15	4.10488e-119	2.14744	0.48	0.029	7.02098e-115	3
Mmp8	7.30022e-119	1.08264	0.567	0.041	1.24863e-114	3
Ccnd3	7.71192e-118	2.26066	0.819	0.102	1.31905e-113	3
Akap13	1.5598e-116	1.67462	0.709	0.073	2.66787e-112	3
Irak3	1.19098e-115	1.97524	0.512	0.036	2.03705e-111	3
Trem3	1.99301e-115	1.38749	0.614	0.053	3.40885e-111	3
Syne1	1.7022e-114	2.02202	0.504	0.035	2.91145e-110	3
Dhrs9	8.62759e-114	1.70302	0.496	0.033	1.47566e-109	3
Cyld	4.56489e-113	2.0961	0.583	0.05	7.80778e-109	3
Olr1	1.50555e-112	2.48589	0.441	0.026	2.57509e-108	3
Pdlim5	1.98867e-112	2.29849	0.622	0.058	3.40143e-108	3
Arhgap31	4.13413e-112	2.42107	0.425	0.024	7.07101e-108	3
Cux1	7.76117e-111	2.09564	0.638	0.062	1.32747e-106	3
Gab2	8.72178e-111	2.49105	0.787	0.102	1.49177e-106	3
Ell2	3.29258e-110	2.58668	0.559	0.048	5.63163e-106	3
Stat4	5.65825e-110	2.0676	0.276	0.007	9.67786e-106	3
Fam114a1	5.79673e-110	1.19916	0.354	0.015	9.91473e-106	3
Zfand4	6.52277e-110	1.3326	0.299	0.009	1.11565e-105	3
Aff4	3.3566e-109	1.87617	0.551	0.046	5.74113e-105	3
N4bp1	3.58848e-109	2.23334	0.724	0.085	6.13774e-105	3
Fgr	4.8267e-109	2.02588	0.787	0.102	8.25559e-105	3
Gm14548	1.40677e-108	1.21746	0.386	0.019	2.40614e-104	3
Igsf6	1.73177e-108	1.96527	0.74	0.089	2.96202e-104	3
Chd2	2.41245e-108	2.14304	0.567	0.05	4.12625e-104	3
Foxp1	2.58334e-108	2.02249	0.535	0.043	4.41854e-104	3
Stx11	2.6102e-108	1.80199	0.394	0.02	4.46448e-104	3
Erbin	3.30216e-108	2.40289	0.646	0.068	5.64801e-104	3
Pag1	8.5644e-108	1.96942	0.63	0.062	1.46485e-103	3
Arih2	1.0792e-107	1.78555	0.661	0.069	1.84586e-103	3
St3gal6	1.35146e-107	1.28164	0.354	0.015	2.31153e-103	3
Cyth1	2.9891e-107	2.01835	0.717	0.084	5.11256e-103	3
Arg2	3.88799e-107	1.8222	0.693	0.077	6.65002e-103	3
Rabgef1	6.74975e-107	1.93479	0.693	0.078	1.15448e-102	3
Iqgap1	1.1498e-106	2.37416	0.913	0.157	1.96662e-102	3
Tax1bp1	4.59599e-105	1.61004	0.724	0.085	7.86099e-101	3
Celf2	2.07162e-104	2.0585	0.606	0.06	3.5433e-100	3
Atp11b	2.9713e-104	2.07238	0.646	0.07	5.08212e-100	3
Crebbp	1.74021e-103	1.55398	0.575	0.054	2.97646e-99	3
Arsg	1.94939e-103	1.50782	0.339	0.014	3.33424e-99	3
Lrrfip1	5.43198e-102	1.93658	0.677	0.079	9.29085e-98	3
Acpp	1.70084e-101	1.25109	0.346	0.016	2.90912e-97	3
Nab1	4.28423e-101	1.86236	0.488	0.038	7.32775e-97	3
Pip5k1b	1.14969e-100	1.89461	0.425	0.027	1.96642e-96	3
Hdc	1.60956e-100	1.99926	0.929	0.159	2.753e-96	3
Prkcb	2.63308e-100	1.67803	0.472	0.035	4.50363e-96	3
Sgms2	8.38466e-100	1.95829	0.614	0.064	1.43411e-95	3
Elmo1	7.31086e-99	1.84158	0.622	0.066	1.25045e-94	3
Tpd52	8.35109e-99	2.31311	0.929	0.178	1.42837e-94	3
Birc3	2.27287e-98	2.40016	0.732	0.101	3.88751e-94	3
Syk	1.75044e-97	1.83756	0.882	0.143	2.99394e-93	3
Tank	3.19496e-96	2.27815	0.551	0.054	5.46467e-92	3
Tut7	5.12365e-96	1.68883	0.661	0.079	8.76349e-92	3
Stat3	6.19928e-96	2.08026	0.795	0.121	1.06033e-91	3
Ube2h	5.63825e-95	1.68725	0.488	0.041	9.64367e-91	3
Arhgef18	8.29468e-95	1.65822	0.354	0.019	1.41872e-90	3
Rdh12	3.14446e-94	1.2905	0.339	0.016	5.37828e-90	3
Fam129a	3.33997e-94	1.18763	0.394	0.025	5.71269e-90	3
Cd84	3.44968e-94	1.73598	0.669	0.081	5.90033e-90	3
Rbms1	5.05334e-94	1.76936	0.638	0.075	8.64323e-90	3
Nlrp12	5.26409e-94	1.19826	0.323	0.015	9.0037e-90	3
Uvrag	1.48861e-93	1.79979	0.496	0.044	2.54612e-89	3
Ndel1	1.76107e-93	1.58596	0.646	0.076	3.01214e-89	3
Padi4	2.28968e-93	0.843079	0.22	0.005	3.91627e-89	3
Lyn	5.03623e-93	2.03052	0.906	0.163	8.61398e-89	3
Dclre1c	5.73229e-93	1.80294	0.559	0.057	9.80451e-89	3
Ptpre	6.72689e-93	1.63699	0.591	0.063	1.15057e-88	3
Nedd9	2.98019e-92	2.07376	0.488	0.043	5.09732e-88	3
Snap23	3.31291e-92	1.57009	0.693	0.089	5.6664e-88	3
Gda	2.26901e-91	1.56285	0.717	0.097	3.88091e-87	3
Ccpg1	3.52911e-91	0.952594	0.512	0.047	6.03618e-87	3
Atrnl1	3.62975e-91	1.81249	0.417	0.03	6.20832e-87	3
Gk	7.16307e-91	2.45738	0.386	0.025	1.22517e-86	3
Ptprc	1.41577e-90	1.91578	0.882	0.159	2.42154e-86	3
Cast	7.04073e-90	1.63324	0.567	0.061	1.20425e-85	3
Son	8.84477e-90	1.52464	0.78	0.116	1.51281e-85	3
Inpp5a	1.01172e-89	1.91336	0.425	0.032	1.73044e-85	3
Map3k3	1.33958e-89	1.40963	0.378	0.024	2.29122e-85	3
Picalm	2.38079e-89	2.03011	0.929	0.192	4.0721e-85	3
Wnk1	3.55789e-89	2.17521	0.638	0.08	6.08541e-85	3
Mrgpra2b	5.0752e-89	1.65892	0.362	0.022	8.68062e-85	3
Smarca2	1.06031e-88	1.47125	0.402	0.028	1.81356e-84	3
Oprm1	2.91375e-88	1.69027	0.276	0.011	4.98367e-84	3
Dennd1b	5.29361e-88	1.66107	0.449	0.038	9.05419e-84	3
Rlf	6.60633e-88	1.81056	0.535	0.056	1.12995e-83	3
Gfod1	9.97918e-88	1.63188	0.394	0.028	1.70684e-83	3
Rel	1.98403e-87	1.8133	0.551	0.059	3.39348e-83	3
CAAA01118383,1	3.19144e-87	1.52966	0.346	0.02	5.45863e-83	3
Mapkapk2	1.14533e-86	1.99586	0.685	0.094	1.95897e-82	3
Nipbl	1.35446e-86	1.50996	0.535	0.055	2.31666e-82	3
Cebpz	2.07486e-86	1.5569	0.425	0.034	3.54885e-82	3
Lrrc8d	7.34121e-86	1.94538	0.496	0.049	1.25564e-81	3
Malat1	1.64755e-85	3.06408	1	0.427	2.81798e-81	3
Wdfy3	2.05433e-85	1.45082	0.417	0.032	3.51373e-81	3
Kpna4	2.6825e-85	1.86698	0.622	0.079	4.58814e-81	3
Pam	4.1608e-85	1.84585	0.299	0.015	7.11664e-81	3
Pik3ap1	8.59172e-85	2.39036	0.709	0.106	1.46953e-80	3
Rnf11	1.15237e-84	1.10682	0.346	0.021	1.97101e-80	3
Phf21a	2.33831e-84	1.85548	0.472	0.044	3.99944e-80	3
Chd7	5.83362e-84	1.62199	0.63	0.08	9.97782e-80	3
Gpbp1	7.86074e-84	1.43406	0.52	0.054	1.3445e-79	3
Asap1	9.13099e-84	1.61349	0.425	0.035	1.56176e-79	3
Ptprj	1.02904e-83	2.0441	0.504	0.052	1.76007e-79	3
Retreg1	1.16005e-83	1.4928	0.52	0.053	1.98415e-79	3
Nfkbiz	1.2331e-83	1.73106	0.937	0.191	2.10909e-79	3
Kdm6b	2.66502e-83	1.56234	0.764	0.119	4.55824e-79	3
Kmt2e	2.8968e-83	1.35088	0.52	0.055	4.95469e-79	3
Rb1cc1	1.39175e-82	1.46089	0.488	0.048	2.38044e-78	3
Sycp2	1.69158e-82	1.35379	0.197	0.004	2.89328e-78	3
Vav3	2.42022e-82	1.7137	0.496	0.05	4.13954e-78	3
Lcp1	3.95108e-82	1.57955	0.906	0.182	6.75792e-78	3
Baz1a	8.33362e-82	1.86782	0.496	0.052	1.42538e-77	3
Sirpb1b	1.62231e-81	1.52581	0.638	0.085	2.7748e-77	3
Cd44	1.72938e-81	2.08664	0.85	0.163	2.95793e-77	3
Rbm47	1.73371e-81	1.66875	0.504	0.053	2.96534e-77	3
Xpr1	1.98315e-81	1.71765	0.386	0.029	3.39197e-77	3
Zc3hav1	5.80907e-81	1.89688	0.614	0.081	9.93584e-77	3
Lamp2	6.49953e-81	1.78404	0.787	0.136	1.11168e-76	3
Abca13	1.98847e-80	1.49923	0.22	0.007	3.40108e-76	3
Nos1ap	2.04172e-80	1.27237	0.213	0.006	3.49215e-76	3
Fgd4	3.38848e-80	1.65791	0.394	0.031	5.79565e-76	3
Gabpb1	6.47576e-80	1.47785	0.378	0.029	1.10761e-75	3
Msra	6.87376e-80	1.53401	0.417	0.035	1.17569e-75	3
Top1	7.43379e-80	1.63017	0.465	0.046	1.27148e-75	3
Ppp1r3b	1.24894e-79	1.00257	0.268	0.012	2.13618e-75	3
Lbr	2.84836e-79	1.05558	0.528	0.059	4.87183e-75	3
Vamp4	1.04819e-78	1.41711	0.394	0.032	1.79282e-74	3
Acod1	1.22452e-78	2.29194	0.835	0.172	2.09442e-74	3
Cers6	2.43701e-78	1.77006	0.661	0.095	4.16826e-74	3
Orai2	3.30502e-78	1.72075	0.457	0.045	5.65291e-74	3
Suco	3.57735e-78	1.50197	0.504	0.055	6.11869e-74	3
Ctse	4.09884e-78	0.944317	0.252	0.01	7.01066e-74	3
Rflnb	5.97676e-78	1.00425	0.346	0.023	1.02227e-73	3
Lcp2	8.0407e-78	1.71943	0.551	0.067	1.37528e-73	3
Lpcat2	8.79771e-78	1.69985	0.567	0.071	1.50476e-73	3
Prkcg	1.28983e-77	1.28517	0.197	0.005	2.20613e-73	3
Dock8	1.82659e-77	1.14007	0.354	0.025	3.1242e-73	3
A330023F24Rik	2.76135e-77	1.62548	0.409	0.036	4.723e-73	3
Rcsd1	4.50892e-77	0.962762	0.472	0.048	7.71206e-73	3
Numb	6.55601e-77	1.33146	0.433	0.04	1.12134e-72	3
Homer1	1.97577e-76	1.75691	0.362	0.027	3.37936e-72	3
Synj1	2.11523e-76	1.65738	0.52	0.061	3.61789e-72	3
Cnnm2	2.14546e-76	1.30612	0.213	0.007	3.66959e-72	3
Plcl2	2.51081e-76	1.45452	0.394	0.033	4.29448e-72	3
Susd6	4.72918e-76	1.5738	0.543	0.067	8.08879e-72	3
Pstpip2	4.93788e-76	1.90842	0.402	0.036	8.44574e-72	3
March7	5.96752e-76	1.45356	0.496	0.055	1.02068e-71	3
Pilra	9.15906e-76	1.13417	0.583	0.075	1.56657e-71	3
Lmnb1	1.13828e-75	1.35165	0.866	0.171	1.94692e-71	3
Nr3c1	1.35402e-75	1.60665	0.354	0.027	2.31591e-71	3
C5ar1	1.43708e-75	1.17364	0.724	0.115	2.45799e-71	3
Ppp3ca	2.60612e-75	1.48365	0.504	0.057	4.45751e-71	3
Dock5	2.87999e-75	1.42997	0.425	0.039	4.92594e-71	3
Stk10	3.0457e-75	1.2001	0.394	0.033	5.20936e-71	3
Fyb	6.1328e-75	1.43238	0.567	0.072	1.04895e-70	3
Dach1	1.66787e-74	1.44769	0.291	0.016	2.85272e-70	3
Diaph1	1.75689e-74	1.61784	0.638	0.093	3.00499e-70	3
Cd80	4.40185e-74	1.65358	0.472	0.051	7.52892e-70	3
Rnf125	6.48806e-74	0.910076	0.181	0.004	1.10972e-69	3
Spidr	6.67626e-74	1.42905	0.323	0.022	1.14191e-69	3
Zswim6	1.26288e-73	1.73846	0.394	0.035	2.16003e-69	3
Map2k4	1.64846e-73	1.37085	0.409	0.038	2.81952e-69	3
Elovl5	2.21896e-73	1.52649	0.299	0.018	3.79532e-69	3
Cd300a	2.41194e-73	0.773682	0.52	0.061	4.12539e-69	3
Tiparp	2.46012e-73	1.32117	0.551	0.069	4.20778e-69	3
Gm44649	2.89925e-73	1.17359	0.252	0.012	4.95887e-69	3
Gm11476	3.21237e-73	1.09909	0.268	0.014	5.49444e-69	3
Zswim4	5.46053e-73	1.51075	0.378	0.032	9.33969e-69	3
Adam19	5.83719e-73	0.944087	0.37	0.029	9.98393e-69	3
Usp38	1.06686e-72	1.15631	0.354	0.028	1.82476e-68	3
Ppp1r12a	1.11461e-72	1.50091	0.504	0.06	1.90643e-68	3
Med13	1.1389e-72	1.39032	0.402	0.037	1.94798e-68	3
Rnf144a	2.14254e-72	0.972612	0.26	0.013	3.66461e-68	3
Srpk2	3.66071e-72	1.36709	0.346	0.027	6.26128e-68	3
Gm20470	3.95762e-72	0.863277	0.205	0.007	6.76911e-68	3
Slc15a3	7.04155e-72	1.44646	0.717	0.12	1.20439e-67	3
Ahi1	1.34602e-71	1.2541	0.252	0.012	2.30224e-67	3
Sgms1	1.66064e-71	1.56907	0.567	0.076	2.84035e-67	3
Gpcpd1	1.73736e-71	1.41221	0.685	0.112	2.97158e-67	3
Csf3r	2.30444e-71	1.21219	0.787	0.143	3.94152e-67	3
Med13l	2.34136e-71	1.31825	0.386	0.034	4.00466e-67	3
Prrc2c	3.25178e-71	1.18108	0.496	0.058	5.56185e-67	3
Zeb2	4.57968e-71	2.27536	0.669	0.115	7.83308e-67	3
Jdp2	6.9164e-71	1.38911	0.378	0.033	1.18298e-66	3
Atrn	1.78185e-70	1.56727	0.291	0.018	3.04767e-66	3
Slc16a6	1.89778e-70	1.03692	0.425	0.042	3.24597e-66	3
Ago2	2.50386e-70	1.7065	0.551	0.074	4.28261e-66	3
Sfxn5	4.01454e-70	1.0431	0.433	0.044	6.86646e-66	3
Zfand3	9.44029e-70	1.56103	0.512	0.064	1.61467e-65	3
Themis2	9.98196e-70	1.10818	0.717	0.121	1.70731e-65	3
Arid4b	1.09156e-69	1.5988	0.417	0.042	1.867e-65	3
Ptpn1	1.11928e-69	1.30694	0.583	0.083	1.91442e-65	3
Ptp4a2	2.2742e-69	1.26781	0.543	0.072	3.88979e-65	3
Pan3	3.0191e-69	1.49136	0.512	0.064	5.16386e-65	3
Inpp5d	3.56437e-69	1.7449	0.756	0.14	6.0965e-65	3
Alcam	4.13748e-69	1.88321	0.449	0.049	7.07674e-65	3
Sp140	5.10214e-69	1.41813	0.449	0.049	8.7267e-65	3
Clec4d	2.118e-68	1.54031	0.898	0.21	3.62263e-64	3
Tpm4	2.70859e-68	1.14859	0.457	0.05	4.63277e-64	3
Resf1	3.14161e-68	1.95829	0.78	0.161	5.3734e-64	3
Iqgap2	3.19586e-68	1.39156	0.354	0.03	5.46621e-64	3
Utrn	4.622e-68	1.22983	0.299	0.02	7.90546e-64	3
Epb41	6.40151e-68	1.93451	0.37	0.034	1.09491e-63	3
Crispld2	8.1389e-68	0.625617	0.276	0.016	1.39208e-63	3
Ncor1	1.35871e-67	1.38123	0.441	0.049	2.32393e-63	3
Pde7b	1.44643e-67	1.83232	0.307	0.022	2.47398e-63	3
Scaper	1.93918e-67	1.45448	0.26	0.015	3.31677e-63	3
Zeb1	2.05744e-67	1.42407	0.394	0.038	3.51904e-63	3
Herc4	2.17735e-67	1.32816	0.504	0.063	3.72413e-63	3
Rbm39	3.08089e-67	1.51292	0.85	0.176	5.26955e-63	3
Spata13	1.00058e-66	1.23014	0.472	0.056	1.71139e-62	3
Lypd6b	1.24101e-66	0.883647	0.118	0.001	2.12262e-62	3
Rab2a	2.20485e-66	1.10548	0.504	0.064	3.77118e-62	3
Ncf2	2.30177e-66	1.21537	0.811	0.165	3.93695e-62	3
Atp8b4	2.49809e-66	1.5436	0.488	0.061	4.27274e-62	3
Cdk17	2.82756e-66	1.12684	0.323	0.025	4.83625e-62	3
Plek	4.96915e-66	2.12362	0.898	0.224	8.49924e-62	3
Sf3b1	6.06402e-66	1.01391	0.669	0.111	1.03719e-61	3
Atp11a	8.48484e-66	1.40948	0.323	0.025	1.45125e-61	3
Smchd1	1.01921e-65	1.87794	0.48	0.061	1.74326e-61	3
Cyfip2	2.40581e-65	1.06421	0.323	0.025	4.1149e-61	3
Pum2	3.41163e-65	1.34192	0.472	0.058	5.83525e-61	3
Arid4a	4.85814e-65	1.28696	0.37	0.035	8.30936e-61	3
Myadm	7.07817e-65	0.569505	0.362	0.033	1.21065e-60	3
Prkd3	1.03726e-64	1.36798	0.307	0.023	1.77413e-60	3
Ncoa2	1.47497e-64	1.63192	0.362	0.034	2.52279e-60	3
Actr3	2.37708e-64	1.1958	0.803	0.16	4.06575e-60	3
Etv6	2.40785e-64	1.65672	0.457	0.055	4.11839e-60	3
Il15	3.13541e-64	1.3665	0.268	0.017	5.36281e-60	3
Arhgap25	4.57376e-64	1.15891	0.449	0.053	7.82295e-60	3
Tet2	7.94396e-64	1.29722	0.441	0.052	1.35873e-59	3
Ets2	8.46246e-64	1.00682	0.795	0.158	1.44742e-59	3
Sos2	1.79419e-63	1.07049	0.323	0.026	3.06879e-59	3
Trib1	1.92809e-63	1.3496	0.551	0.081	3.29781e-59	3
Fpr1	1.97171e-63	1.24316	0.346	0.031	3.37241e-59	3
Ehd1	2.79724e-63	1.13864	0.472	0.059	4.7844e-59	3
Man2a1	6.72432e-63	1.45067	0.433	0.05	1.15013e-58	3
Rock1	9.66806e-63	1.21347	0.441	0.053	1.65362e-58	3
St3gal5	1.20374e-62	1.19638	0.386	0.039	2.05888e-58	3
Tnrc18	1.27231e-62	1.06597	0.323	0.027	2.17615e-58	3
Itga4	1.6008e-62	1.66404	0.417	0.047	2.73801e-58	3
Itpr2	1.84743e-62	1.13582	0.386	0.04	3.15985e-58	3
Gm36723	2.51397e-62	1.35272	0.378	0.038	4.29989e-58	3
Btaf1	3.61177e-62	1.75401	0.346	0.032	6.17757e-58	3
Larp4b	4.27242e-62	1.40502	0.449	0.055	7.30754e-58	3
Ckap4	6.55593e-62	0.547554	0.26	0.016	1.12133e-57	3
Dock11	6.67529e-62	1.41426	0.339	0.03	1.14174e-57	3
Sbno1	1.04326e-61	1.32634	0.433	0.052	1.7844e-57	3
Kmt2c	1.26477e-61	1.19469	0.441	0.054	2.16327e-57	3
Nt5c2	2.0771e-61	1.33177	0.394	0.042	3.55267e-57	3
Gm34589	2.58439e-61	0.813096	0.142	0.003	4.42035e-57	3
Map2k3	2.60567e-61	1.10657	0.402	0.044	4.45674e-57	3
Zcchc7	6.79072e-61	1.70504	0.496	0.07	1.16148e-56	3
Sh3kbp1	6.89482e-61	1.1554	0.449	0.055	1.17929e-56	3
Bmx	9.78982e-61	0.612282	0.165	0.005	1.67445e-56	3
Skap2	1.07318e-60	1.16936	0.724	0.137	1.83557e-56	3
Inpp1	1.21634e-60	0.830325	0.157	0.004	2.08042e-56	3
Hck	3.21851e-60	1.50995	0.614	0.105	5.50494e-56	3
Usp34	3.24823e-60	1.18874	0.386	0.042	5.55578e-56	3
Pacs1	3.56581e-60	1.07991	0.291	0.022	6.09896e-56	3
Ankhd1	4.5825e-60	1.41593	0.394	0.044	7.83791e-56	3
Klf7	6.01601e-60	1.15487	0.307	0.025	1.02898e-55	3
Kdm7a	8.20975e-60	1.26987	0.449	0.057	1.4042e-55	3
Casp4	1.0918e-59	1.61855	0.465	0.061	1.86742e-55	3
Aff1	1.32737e-59	1.75114	0.472	0.064	2.27034e-55	3
Sell	1.37278e-59	0.880518	0.441	0.054	2.348e-55	3
Nol10	1.67673e-59	1.23401	0.236	0.014	2.86789e-55	3
Stag1	2.41538e-59	1.42892	0.386	0.043	4.13127e-55	3
Atrx	3.10267e-59	1.09481	0.449	0.057	5.3068e-55	3
Diaph2	3.116e-59	1.87533	0.417	0.051	5.32961e-55	3
Gnai3	3.24641e-59	1.15765	0.402	0.046	5.55267e-55	3
Jmjd1c	4.55359e-59	1.13457	0.567	0.088	7.78846e-55	3
Luc7l2	5.20423e-59	1.33585	0.551	0.086	8.90131e-55	3
Sfpq	5.29849e-59	1.19052	0.425	0.052	9.06254e-55	3
Taok1	5.35163e-59	1.36174	0.402	0.046	9.15342e-55	3
Fbxl5	5.62832e-59	1.80267	0.748	0.165	9.62669e-55	3
Smad3	5.80505e-59	1.11011	0.22	0.012	9.92895e-55	3
Pygl	6.83149e-59	0.761807	0.567	0.088	1.16846e-54	3
Agap1	7.89333e-59	1.0488	0.252	0.016	1.35008e-54	3
Cpeb2	1.10101e-58	1.64806	0.362	0.038	1.88317e-54	3
Iqsec1	2.26206e-58	1.11108	0.52	0.076	3.86902e-54	3
Cd300ld	2.31904e-58	0.70641	0.339	0.032	3.96649e-54	3
Plekhm3	4.03739e-58	1.43755	0.346	0.034	6.90555e-54	3
Gnaq	8.86233e-58	1.37076	0.425	0.053	1.51581e-53	3
Anxa11	9.74628e-58	0.96434	0.504	0.073	1.667e-53	3
Nabp1	2.09217e-57	0.941721	0.307	0.026	3.57845e-53	3
Vps13b	3.21738e-57	1.42808	0.378	0.042	5.50301e-53	3
Kcnj2	3.87125e-57	0.690008	0.165	0.006	6.62138e-53	3
Nin	4.14449e-57	1.29784	0.354	0.037	7.08873e-53	3
Cdkn1b	6.99928e-57	0.703508	0.346	0.035	1.19716e-52	3
Washc2	8.40101e-57	1.02811	0.417	0.052	1.43691e-52	3
Lrmda	8.47151e-57	2.27437	0.512	0.08	1.44897e-52	3
Sipa1l2	8.60655e-57	1.05009	0.346	0.035	1.47207e-52	3
Fmnl1	8.79854e-57	0.806126	0.504	0.073	1.5049e-52	3
Tnfaip2	1.36477e-56	2.05438	0.827	0.225	2.3343e-52	3
Ncf1	2.24531e-56	1.22961	0.654	0.123	3.84038e-52	3
Selenon	2.52405e-56	0.632842	0.409	0.048	4.31714e-52	3
Elmsan1	2.53824e-56	1.1988	0.362	0.04	4.34141e-52	3
Gsr	2.6295e-56	1.13101	0.843	0.198	4.4975e-52	3
Nlrp3	2.72432e-56	1.66322	0.685	0.14	4.65967e-52	3
Pitpnc1	2.90888e-56	1.32005	0.299	0.026	4.97534e-52	3
Rab10	3.00687e-56	1.27944	0.402	0.049	5.14296e-52	3
Ndufaf7	6.86698e-56	0.828623	0.228	0.014	1.17453e-51	3
St3gal4	1.23071e-55	0.928676	0.323	0.03	2.10501e-51	3
Pias1	1.35632e-55	1.40435	0.354	0.039	2.31985e-51	3
Clk1	1.8416e-55	1.01243	0.693	0.135	3.14987e-51	3
Ptpn12	2.57206e-55	1.82653	0.425	0.056	4.39926e-51	3
Zbtb16	2.59746e-55	0.948262	0.244	0.017	4.44269e-51	3
Csf2rb	6.58641e-55	1.17914	0.598	0.106	1.12654e-50	3
Nr4a3	7.35463e-55	1.53911	0.276	0.022	1.25794e-50	3
Trim30b	7.61131e-55	0.427559	0.457	0.062	1.30184e-50	3
Magi3	9.6407e-55	1.37538	0.213	0.012	1.64895e-50	3
Nrd1	1.19181e-54	1.11738	0.457	0.064	2.03848e-50	3
Ccnt1	2.16214e-54	1.45789	0.354	0.04	3.69813e-50	3
Ncoa1	2.74137e-54	1.3653	0.362	0.041	4.68883e-50	3
Csde1	2.77657e-54	1.20824	0.528	0.085	4.74904e-50	3
Trpm2	2.94353e-54	0.627541	0.354	0.038	5.03461e-50	3
Ralgps1	3.65134e-54	1.11941	0.244	0.017	6.24525e-50	3
Tbc1d23	3.69808e-54	1.26226	0.362	0.041	6.32519e-50	3
Cdk13	4.71008e-54	1.09998	0.354	0.039	8.05612e-50	3
Selplg	4.97856e-54	0.616413	0.543	0.088	8.51532e-50	3
Rprd1b	4.98413e-54	0.992931	0.394	0.048	8.52486e-50	3
Wdfy4	5.31121e-54	1.12977	0.323	0.032	9.08429e-50	3
Gpr132	5.53237e-54	1.0396	0.488	0.073	9.46256e-50	3
Strn3	5.6916e-54	1.50016	0.268	0.022	9.73491e-50	3
Sipa1l1	6.03776e-54	1.11057	0.315	0.03	1.0327e-49	3
Sema4d	7.83911e-54	1.55022	0.496	0.078	1.3408e-49	3
Lilra6	7.87375e-54	0.733284	0.205	0.011	1.34673e-49	3
Heca	7.98587e-54	1.38166	0.354	0.04	1.3659e-49	3
Bcl3	1.08927e-53	0.834773	0.402	0.05	1.86308e-49	3
Nudt4	1.14745e-53	0.666621	0.441	0.059	1.96261e-49	3
Mmp9	1.18959e-53	0.306504	0.559	0.091	2.03467e-49	3
Etf1	1.3287e-53	0.795417	0.543	0.089	2.2726e-49	3
Brd4	1.42774e-53	1.12326	0.425	0.058	2.442e-49	3
Ppp4r3b	1.62788e-53	0.963001	0.417	0.055	2.78432e-49	3
Tra2a	1.99692e-53	1.40255	0.528	0.086	3.41553e-49	3
Fancc	2.25899e-53	1.73343	0.189	0.009	3.86378e-49	3
Scrg1	2.3931e-53	0.32793	0.252	0.018	4.09316e-49	3
Tut4	4.92743e-53	0.879561	0.291	0.026	8.42788e-49	3
Arhgef3	8.10385e-53	1.70829	0.394	0.05	1.38608e-48	3
Chp1	1.66755e-52	0.702249	0.386	0.047	2.85219e-48	3
Hectd1	1.67529e-52	0.818239	0.457	0.065	2.86542e-48	3
Ccnl1	3.75742e-52	1.12674	0.78	0.175	6.42668e-48	3
Arf4	4.67705e-52	1.09123	0.567	0.1	7.99963e-48	3
Huwe1	4.73458e-52	1.06877	0.331	0.035	8.09803e-48	3
Stk40	5.62525e-52	0.752243	0.268	0.022	9.62142e-48	3
Samd4b	1.33354e-51	1.10849	0.307	0.031	2.28088e-47	3
Hnrnpc	2.05232e-51	1.12613	0.488	0.077	3.51029e-47	3
Klf3	2.22036e-51	0.763412	0.362	0.042	3.7977e-47	3
Txnrd1	2.67779e-51	1.47513	0.409	0.056	4.58009e-47	3
Litaf	3.16081e-51	1.15048	0.921	0.254	5.40625e-47	3
Gsk3b	4.5405e-51	0.948591	0.323	0.034	7.76608e-47	3
Adgre5	5.1854e-51	0.908743	0.701	0.148	8.8691e-47	3
Tmem71	6.33219e-51	0.287619	0.252	0.019	1.08306e-46	3
Irak2	9.58143e-51	1.60772	0.591	0.116	1.63881e-46	3
Ikzf1	9.65032e-51	0.946436	0.323	0.034	1.65059e-46	3
Cul3	9.6706e-51	0.930074	0.394	0.052	1.65406e-46	3
Atp11c	1.15784e-50	1.33205	0.299	0.03	1.98037e-46	3
Bcl2l11	1.31012e-50	1.55607	0.52	0.09	2.24082e-46	3
Emilin2	1.33534e-50	0.742715	0.488	0.076	2.28396e-46	3
Rlim	1.38502e-50	1.21419	0.378	0.048	2.36894e-46	3
Isy1	1.46991e-50	1.50072	0.339	0.039	2.51413e-46	3
Ranbp2	1.87206e-50	1.39403	0.402	0.055	3.20197e-46	3
Fam193a	1.96446e-50	1.00729	0.283	0.026	3.36001e-46	3
Ppp1cb	2.00999e-50	0.820026	0.386	0.049	3.43789e-46	3
Ddx3x	2.12941e-50	1.11842	0.551	0.099	3.64214e-46	3
Lrg1	2.27674e-50	0.282122	0.339	0.037	3.89414e-46	3
Ap2b1	2.42778e-50	1.33317	0.315	0.034	4.15247e-46	3
Gpr141	2.67748e-50	1.23914	0.37	0.046	4.57957e-46	3
Tle3	7.80152e-50	0.785435	0.354	0.042	1.33437e-45	3
Hgsnat	8.50121e-50	0.890569	0.291	0.028	1.45405e-45	3
Fryl	9.2894e-50	1.11918	0.323	0.036	1.58886e-45	3
Cap1	1.47211e-49	0.543622	0.52	0.088	2.51789e-45	3
Gripap1	1.50845e-49	1.11538	0.307	0.032	2.58005e-45	3
Smg6	1.65766e-49	1.56823	0.315	0.034	2.83527e-45	3
Cop1	1.70244e-49	1.1934	0.339	0.04	2.91186e-45	3
Apbb1ip	1.79455e-49	1.16685	0.646	0.131	3.0694e-45	3
Tpm3	1.93503e-49	0.824777	0.638	0.127	3.30967e-45	3
Amn1	2.22016e-49	1.102	0.307	0.032	3.79737e-45	3
Treml4	2.64672e-49	0.887633	0.181	0.009	4.52695e-45	3
Tmod3	3.09018e-49	0.846664	0.394	0.053	5.28544e-45	3
Rab27a	3.49538e-49	0.938602	0.244	0.019	5.97851e-45	3
Lims1	3.92975e-49	1.51549	0.457	0.072	6.72144e-45	3
Tnfrsf1b	4.6956e-49	0.78844	0.591	0.111	8.03135e-45	3
Cd300lb	4.86887e-49	0.366982	0.189	0.01	8.32772e-45	3
Vps13d	6.12805e-49	1.13953	0.315	0.034	1.04814e-44	3
Traf1	6.30081e-49	1.33581	0.299	0.031	1.07769e-44	3
Mir142hg	6.47834e-49	1.1127	0.701	0.156	1.10806e-44	3
Rap1b	6.93007e-49	0.881269	0.724	0.162	1.18532e-44	3
6430548M08Rik	7.89389e-49	0.499594	0.205	0.013	1.35017e-44	3
Osbpl9	8.60198e-49	1.14639	0.472	0.077	1.47128e-44	3
Alox5	1.03567e-48	0.370203	0.307	0.032	1.77141e-44	3
Gm16091	1.15558e-48	0.517899	0.11	0.002	1.9765e-44	3
Mbp	1.20649e-48	0.77199	0.276	0.026	2.06358e-44	3
Stim2	2.75922e-48	0.957971	0.228	0.017	4.71937e-44	3
Arfgef1	3.55093e-48	1.15655	0.394	0.054	6.07351e-44	3
Dhx40	4.07908e-48	1.16847	0.362	0.046	6.97687e-44	3
0610040J01Rik	4.11786e-48	0.970446	0.118	0.003	7.04319e-44	3
Fosl1	5.72223e-48	0.435178	0.134	0.004	9.7873e-44	3
Acsl1	6.59305e-48	1.01905	0.409	0.058	1.12767e-43	3
Arhgap24	6.61953e-48	1.55886	0.362	0.047	1.1322e-43	3
Pafah1b1	1.26068e-47	1.1606	0.465	0.076	2.15627e-43	3
Rsrc2	1.41084e-47	0.768396	0.512	0.089	2.41309e-43	3
Tes	1.58217e-47	1.74809	0.236	0.019	2.70615e-43	3
Gtf2ird2	1.98851e-47	0.818444	0.173	0.009	3.40115e-43	3
Tmem156	2.27268e-47	1.27618	0.283	0.029	3.88718e-43	3
Gm20528	2.52268e-47	0.869952	0.173	0.009	4.3148e-43	3
Hsh2d	3.48223e-47	0.527411	0.189	0.011	5.95601e-43	3
Nfia	4.35875e-47	1.17203	0.228	0.017	7.45521e-43	3
Ythdf3	4.36768e-47	0.945867	0.417	0.062	7.47048e-43	3
Relb	4.84034e-47	1.28626	0.315	0.036	8.27892e-43	3
Slc16a3	5.53671e-47	0.295899	0.449	0.069	9.46999e-43	3
Fcho2	6.49311e-47	0.944218	0.417	0.062	1.11058e-42	3
Slc12a6	6.60589e-47	1.05031	0.378	0.051	1.12987e-42	3
Btg2	7.41231e-47	1.18222	0.843	0.247	1.2678e-42	3
Ccm2	1.02664e-46	0.930052	0.331	0.039	1.75596e-42	3
Ppp1r2	1.38502e-46	1.02032	0.37	0.05	2.36893e-42	3
Tbc1d5	1.43048e-46	1.49509	0.346	0.044	2.4467e-42	3
Ccdc88c	2.25373e-46	0.614912	0.205	0.014	3.85477e-42	3
Rapgef2	2.3702e-46	1.23861	0.307	0.034	4.05399e-42	3
Sik2	2.4913e-46	1.46306	0.236	0.02	4.26111e-42	3
Dgkh	2.53718e-46	1.21725	0.252	0.023	4.3396e-42	3
Smox	3.33003e-46	0.909197	0.354	0.045	5.69569e-42	3
Fam49b	3.35548e-46	0.89357	0.669	0.142	5.73921e-42	3
Bbx	3.47351e-46	1.46726	0.268	0.026	5.9411e-42	3
Cytip	5.3556e-46	0.608176	0.591	0.115	9.16022e-42	3
Ptafr	6.45344e-46	0.968037	0.614	0.128	1.1038e-41	3
Sema4a	7.56571e-46	0.627781	0.386	0.053	1.29404e-41	3
Mtmr6	9.90031e-46	1.05918	0.386	0.055	1.69335e-41	3
Gsap	1.15914e-45	1.21799	0.488	0.085	1.98259e-41	3
Slc2a3	1.23356e-45	0.934686	0.315	0.036	2.10988e-41	3
Spi1	1.35073e-45	0.819917	0.417	0.064	2.31028e-41	3
Adipor1	1.5669e-45	0.416011	0.583	0.113	2.68003e-41	3
Tnip1	2.2198e-45	1.04871	0.331	0.041	3.79675e-41	3
Zfp407	2.22556e-45	1.34508	0.299	0.034	3.80659e-41	3
Abi1	2.46089e-45	1.07974	0.504	0.091	4.20911e-41	3
R3hdm2	3.71148e-45	1.02292	0.323	0.039	6.34812e-41	3
Pira2	4.21618e-45	0.552046	0.346	0.045	7.21136e-41	3
Gm32250	5.18128e-45	0.585748	0.157	0.008	8.86205e-41	3
Akna	5.2378e-45	0.365393	0.346	0.044	8.95873e-41	3
Itgal	5.37253e-45	0.507772	0.386	0.055	9.18918e-41	3
Jak1	5.96842e-45	0.86986	0.378	0.054	1.02084e-40	3
Dip2b	7.37583e-45	1.19217	0.339	0.044	1.26156e-40	3
Ppard	7.53952e-45	1.23925	0.299	0.034	1.28956e-40	3
Fus	9.516e-45	0.851703	0.543	0.103	1.62762e-40	3
Vcl	9.9188e-45	1.08086	0.244	0.022	1.69651e-40	3
Pxk	1.14409e-44	0.850244	0.307	0.036	1.95685e-40	3
Atg2a	1.27763e-44	0.649776	0.433	0.069	2.18526e-40	3
Il6ra	1.54757e-44	0.825678	0.299	0.034	2.64697e-40	3
Satb1	1.73814e-44	1.05874	0.197	0.014	2.97292e-40	3
Rbm25	1.81323e-44	0.978555	0.465	0.079	3.10135e-40	3
Baz2a	1.85977e-44	0.749919	0.26	0.025	3.18095e-40	3
Qk	1.92841e-44	1.1603	0.417	0.065	3.29836e-40	3
Tmem154	4.65877e-44	0.67402	0.26	0.025	7.96836e-40	3
Creb1	5.77837e-44	1.12673	0.268	0.027	9.88333e-40	3
4930523C07Rik	6.82318e-44	1.219	0.291	0.032	1.16704e-39	3
Rap1gap2	8.35566e-44	0.93997	0.323	0.04	1.42915e-39	3
Mgat4a	8.68405e-44	0.89778	0.354	0.048	1.48532e-39	3
Mboat7	1.02686e-43	1.0399	0.252	0.024	1.75634e-39	3
B3gntl1	1.06874e-43	0.526194	0.15	0.007	1.82796e-39	3
Clip1	1.13607e-43	0.839598	0.26	0.026	1.94314e-39	3
Zmynd11	1.17314e-43	1.0223	0.276	0.029	2.00653e-39	3
Snx10	1.31164e-43	1.30509	0.465	0.082	2.24343e-39	3
Klf10	1.37513e-43	0.987566	0.402	0.062	2.35202e-39	3
St8sia4	1.4288e-43	0.861426	0.173	0.01	2.44382e-39	3
Mycbp2	1.45337e-43	1.01744	0.331	0.042	2.48585e-39	3
Zfp638	1.9173e-43	0.846559	0.213	0.017	3.27934e-39	3
Arhgap30	2.45087e-43	0.56905	0.441	0.072	4.19196e-39	3
Ptpn2	3.14668e-43	1.31301	0.299	0.036	5.38208e-39	3
Prnp	3.22557e-43	0.730536	0.26	0.026	5.51701e-39	3
Zyx	3.89437e-43	0.252037	0.638	0.135	6.66093e-39	3
Zfp106	3.98722e-43	0.686311	0.307	0.037	6.81974e-39	3
Stk17b	5.46182e-43	0.898463	0.748	0.194	9.3419e-39	3
Dleu2	5.83855e-43	1.23106	0.339	0.046	9.98626e-39	3
Mbnl2	8.69622e-43	1.12508	0.504	0.096	1.4874e-38	3
Kras	8.85366e-43	1.19372	0.315	0.04	1.51433e-38	3
Spata2	9.41566e-43	0.417224	0.189	0.013	1.61045e-38	3
Mrgpra2a	1.1833e-42	0.929095	0.165	0.009	2.02392e-38	3
Cd244a	1.22058e-42	0.85666	0.228	0.02	2.08768e-38	3
Gm10851	1.36076e-42	0.560497	0.126	0.005	2.32745e-38	3
Trf	1.43396e-42	1.15027	0.236	0.022	2.45264e-38	3
Tnfaip3	2.00846e-42	1.28135	0.764	0.215	3.43527e-38	3
Mxd1	2.57952e-42	1.18483	0.819	0.244	4.412e-38	3
Atf6	2.68428e-42	1.24194	0.323	0.042	4.59118e-38	3
Sp100	2.71546e-42	1.24472	0.402	0.064	4.64453e-38	3
Cstf3	2.77502e-42	1.22153	0.252	0.025	4.74639e-38	3
5430425K12Rik	2.98861e-42	0.522093	0.15	0.007	5.11172e-38	3
C130050O18Rik	3.53814e-42	0.546366	0.181	0.012	6.05163e-38	3
Wbp1l	4.256e-42	0.974314	0.299	0.036	7.27946e-38	3
Mxi1	4.8367e-42	1.6237	0.252	0.025	8.2727e-38	3
Crebrf	5.18198e-42	0.661521	0.37	0.054	8.86327e-38	3
Ddx50	5.54536e-42	1.07135	0.299	0.037	9.48479e-38	3
St3gal1	5.55332e-42	1.33497	0.386	0.06	9.49841e-38	3
Bcl6	7.09426e-42	0.847294	0.315	0.04	1.2134e-37	3
Nfam1	7.43103e-42	0.525217	0.496	0.092	1.271e-37	3
Dyrk1a	8.1556e-42	1.22705	0.315	0.04	1.39493e-37	3
Foxn2	9.77911e-42	1.27997	0.307	0.039	1.67262e-37	3
Tom1l2	1.0528e-41	1.16921	0.236	0.023	1.80071e-37	3
Mga	1.08241e-41	0.785798	0.276	0.031	1.85135e-37	3
Stat1	1.24623e-41	1.38679	0.535	0.112	2.13154e-37	3
Phf20l1	1.25756e-41	0.676404	0.331	0.044	2.15094e-37	3
Tgoln1	1.49179e-41	0.655432	0.362	0.053	2.55156e-37	3
Pak2	1.96768e-41	0.764951	0.354	0.05	3.36552e-37	3
Crtc3	2.15615e-41	1.33813	0.26	0.028	3.68787e-37	3
Xpo6	3.02726e-41	0.743563	0.354	0.051	5.17782e-37	3
Cep83	3.81618e-41	1.06283	0.323	0.043	6.52719e-37	3
Chrm3	5.63831e-41	0.868508	0.126	0.005	9.64376e-37	3
Eif4g3	6.14076e-41	0.929634	0.37	0.055	1.05032e-36	3
Chm	7.70414e-41	0.825604	0.228	0.021	1.31772e-36	3
Coq10b	1.32342e-40	0.361972	0.504	0.095	2.26358e-36	3
Mon2	1.39412e-40	0.930756	0.283	0.033	2.38451e-36	3
Rassf5	1.45025e-40	0.284247	0.323	0.043	2.4805e-36	3
Grb2	1.68097e-40	1.06151	0.417	0.071	2.87513e-36	3
Nhsl2	1.72679e-40	0.982556	0.165	0.01	2.9535e-36	3
Atp6v0a1	2.13182e-40	1.38502	0.26	0.029	3.64627e-36	3
Ezr	2.44963e-40	0.67817	0.488	0.092	4.18984e-36	3
Capzb	3.7919e-40	0.632934	0.598	0.131	6.48567e-36	3
Slco3a1	4.31016e-40	1.11657	0.244	0.025	7.37209e-36	3
Camk1d	4.49277e-40	0.83399	0.732	0.184	7.68443e-36	3
Arid5a	4.59686e-40	0.526753	0.378	0.058	7.86248e-36	3
Ptbp3	4.9371e-40	0.67709	0.457	0.083	8.44441e-36	3
Crk	5.30042e-40	0.932945	0.315	0.042	9.06584e-36	3
Cwc25	6.34587e-40	0.8657	0.283	0.034	1.0854e-35	3
Rin3	6.60817e-40	0.564074	0.37	0.057	1.13026e-35	3
Tg	7.21e-40	0.852921	0.173	0.012	1.2332e-35	3
Abca1	7.575e-40	1.08976	0.378	0.06	1.29563e-35	3
Oasl2	9.17991e-40	1.09996	0.504	0.102	1.57013e-35	3
Srrm2	9.82815e-40	0.898261	0.567	0.122	1.68101e-35	3
Foxo3	1.19455e-39	0.890416	0.276	0.033	2.04315e-35	3
Atp2b1	1.19763e-39	1.14867	0.543	0.115	2.04843e-35	3
Xdh	1.58942e-39	0.581702	0.409	0.069	2.71855e-35	3
Dstn	1.66246e-39	0.552734	0.433	0.076	2.84347e-35	3
Tbc1d10c	1.73651e-39	0.354816	0.213	0.018	2.97013e-35	3
Slc6a6	2.24335e-39	1.03951	0.425	0.076	3.83702e-35	3
Atp8a1	2.27346e-39	0.919316	0.339	0.049	3.88853e-35	3
Mllt10	2.75929e-39	1.5064	0.299	0.04	4.71948e-35	3
Pim1	2.87761e-39	1.21281	0.953	0.379	4.92187e-35	3
Wasf2	2.93917e-39	0.738811	0.378	0.061	5.02716e-35	3
Smad4	3.0737e-39	0.852657	0.299	0.039	5.25726e-35	3
Lonrf1	3.69047e-39	0.499534	0.15	0.008	6.31217e-35	3
5430427O19Rik	5.82273e-39	0.626773	0.244	0.025	9.9592e-35	3
Gm14963	8.00368e-39	0.709264	0.118	0.005	1.36895e-34	3
Zfp831	8.00425e-39	0.259184	0.142	0.007	1.36905e-34	3
Lncpint	8.17217e-39	0.7649	0.299	0.039	1.39777e-34	3
Usp15	1.02385e-38	0.764757	0.291	0.037	1.75119e-34	3
Tbc1d1	1.08986e-38	1.39484	0.252	0.028	1.8641e-34	3
Tarm1	1.19642e-38	0.713022	0.26	0.029	2.04636e-34	3
Phf8	1.50087e-38	1.02442	0.228	0.023	2.56708e-34	3
Cnot4	1.59525e-38	1.25249	0.307	0.042	2.72851e-34	3
Hivep1	1.61902e-38	0.984591	0.244	0.026	2.76916e-34	3
Mta3	1.73056e-38	0.810313	0.22	0.021	2.95996e-34	3
Upf2	1.83099e-38	0.99889	0.307	0.042	3.13173e-34	3
N4bp2l2	1.83549e-38	0.966093	0.315	0.044	3.13942e-34	3
Fem1c	1.8476e-38	0.699348	0.402	0.068	3.16014e-34	3
Rassf3	2.98452e-38	0.768056	0.346	0.052	5.10473e-34	3
Hnrnph2	3.30514e-38	0.760692	0.362	0.057	5.65311e-34	3
Gm17749	3.33839e-38	1.1134	0.173	0.013	5.70998e-34	3
Slc10a7	3.50492e-38	0.868695	0.165	0.011	5.99482e-34	3
2007-09-01	4.60335e-38	0.705866	0.362	0.057	7.87358e-34	3
Pi16	5.18135e-38	0.573845	0.205	0.018	8.86217e-34	3
Fam13b	6.11249e-38	0.881619	0.22	0.022	1.04548e-33	3
Cab39	7.3064e-38	0.837608	0.331	0.049	1.24969e-33	3
B4galt6	7.62697e-38	0.607431	0.142	0.008	1.30452e-33	3
Tbk1	1.07179e-37	1.19042	0.417	0.076	1.8332e-33	3
Fbxw7	1.10296e-37	0.902966	0.228	0.023	1.88651e-33	3
Znrf1	1.48546e-37	1.22428	0.346	0.054	2.54074e-33	3
Ppp6r3	1.57807e-37	0.940983	0.354	0.056	2.69913e-33	3
Fosl2	1.59342e-37	0.671437	0.614	0.146	2.72538e-33	3
Ing3	1.71718e-37	0.701151	0.228	0.023	2.93706e-33	3
Actn1	1.81422e-37	0.633146	0.299	0.04	3.10304e-33	3
Il10ra	2.15094e-37	1.02761	0.378	0.063	3.67897e-33	3
Myh9	2.37117e-37	0.8202	0.512	0.109	4.05566e-33	3
Stim1	2.39345e-37	1.03717	0.197	0.017	4.09376e-33	3
Atxn1	2.47881e-37	0.873227	0.197	0.017	4.23976e-33	3
Crybg3	2.60871e-37	1.05699	0.189	0.016	4.46193e-33	3
Srsf11	3.08761e-37	0.950216	0.386	0.066	5.28104e-33	3
Birc2	3.17419e-37	0.754773	0.213	0.02	5.42914e-33	3
Wwp2	3.22134e-37	0.936759	0.37	0.061	5.50977e-33	3
Wipf1	3.44653e-37	0.695436	0.433	0.08	5.89495e-33	3
Foxn3	3.53576e-37	0.990213	0.339	0.052	6.04757e-33	3
Slc44a1	3.7021e-37	1.1582	0.173	0.013	6.33207e-33	3
Lnpep	5.72363e-37	0.634695	0.457	0.087	9.7897e-33	3
Sh2d3c	6.37272e-37	0.731321	0.291	0.038	1.08999e-32	3
Crebl2	8.75251e-37	1.15515	0.142	0.008	1.49703e-32	3
Bcas3	9.57042e-37	1.38033	0.252	0.03	1.63692e-32	3
Prkce	1.09495e-36	1.13154	0.189	0.016	1.8728e-32	3
Zzef1	1.10297e-36	0.820621	0.276	0.035	1.88652e-32	3
Hsd11b1	1.10571e-36	1.10321	0.157	0.01	1.89121e-32	3
Fas	1.14509e-36	0.964845	0.331	0.05	1.95856e-32	3
Ankrd17	1.38045e-36	1.19152	0.315	0.047	2.36113e-32	3
Sesn2	1.77646e-36	0.374946	0.157	0.01	3.03846e-32	3
Ptgs2os2	2.28492e-36	0.301526	0.205	0.019	3.90812e-32	3
Midn	2.61957e-36	0.655523	0.315	0.046	4.48051e-32	3
Macf1	2.72755e-36	0.688344	0.346	0.055	4.66519e-32	3
Stard5	2.75443e-36	0.591205	0.189	0.016	4.71117e-32	3
Sec24a	2.88276e-36	1.22824	0.22	0.023	4.93068e-32	3
Nfkb2	3.37579e-36	0.748102	0.26	0.031	5.77395e-32	3
Parp9	3.40637e-36	1.08767	0.323	0.049	5.82626e-32	3
Zhx2	5.84879e-36	0.673716	0.118	0.005	1.00038e-31	3
Ccr1	6.20424e-36	0.377854	0.606	0.141	1.06117e-31	3
4930581F22Rik	6.35869e-36	1.00767	0.205	0.019	1.08759e-31	3
Rad51c	6.99943e-36	0.649101	0.102	0.003	1.19718e-31	3
Chmp4b	9.90839e-36	0.698403	0.378	0.067	1.69473e-31	3
Nsrp1	1.0014e-35	1.00199	0.252	0.031	1.7128e-31	3
Snx13	1.00442e-35	1.28833	0.244	0.029	1.71797e-31	3
Mfsd6	1.0548e-35	0.50977	0.126	0.006	1.80413e-31	3
Rrp1b	1.11237e-35	0.622252	0.165	0.012	1.9026e-31	3
Nfe2l2	1.13884e-35	0.69695	0.677	0.176	1.94788e-31	3
Mocs1	1.33801e-35	0.660396	0.213	0.021	2.28853e-31	3
Nemp1	1.38866e-35	0.548079	0.134	0.007	2.37517e-31	3
Rnasel	1.39126e-35	0.565014	0.228	0.024	2.37961e-31	3
Git2	1.69699e-35	0.995486	0.276	0.037	2.90253e-31	3
Il17ra	2.15511e-35	0.606853	0.417	0.078	3.6861e-31	3
Anp32a	2.25361e-35	0.545202	0.307	0.045	3.85458e-31	3
Stag2	2.65954e-35	1.06714	0.268	0.035	4.54888e-31	3
Gm5150	2.87223e-35	0.928829	0.299	0.043	4.91266e-31	3
Capza1	3.63069e-35	0.701183	0.457	0.093	6.20994e-31	3
Khnyn	3.99886e-35	0.733385	0.228	0.025	6.83966e-31	3
Pik3cd	6.03458e-35	0.430402	0.339	0.054	1.03215e-30	3
AW011738	6.1892e-35	0.551385	0.197	0.018	1.0586e-30	3
Senp2	7.27447e-35	0.773536	0.283	0.039	1.24423e-30	3
Carns1	8.17793e-35	0.320536	0.11	0.005	1.39875e-30	3
Tmem164	9.25777e-35	1.05712	0.299	0.044	1.58345e-30	3
Tcf25	1.18675e-34	0.517348	0.425	0.082	2.02981e-30	3
Purg	1.29263e-34	0.670958	0.118	0.006	2.21092e-30	3
Ppp2r5a	1.53387e-34	0.558588	0.346	0.057	2.62352e-30	3
Dennd5a	1.80317e-34	0.675009	0.315	0.048	3.08414e-30	3
Bst1	2.20951e-34	0.431555	0.354	0.059	3.77914e-30	3
Sumo1	2.4755e-34	0.671725	0.409	0.078	4.23409e-30	3
Nfat5	3.46464e-34	0.96769	0.26	0.034	5.92592e-30	3
Pde2a	4.15731e-34	0.807907	0.189	0.017	7.11066e-30	3
Acap2	4.16181e-34	1.06147	0.331	0.054	7.11835e-30	3
Slc24a3	4.62152e-34	0.972008	0.157	0.011	7.90465e-30	3
Cmtr1	5.45233e-34	0.572765	0.291	0.042	9.32567e-30	3
Sp4	5.75776e-34	1.02556	0.173	0.015	9.84808e-30	3
Wac	5.84589e-34	1.00763	0.307	0.047	9.99881e-30	3
Gm16599	6.21089e-34	1.19862	0.205	0.021	1.06231e-29	3
Samhd1	7.33114e-34	1.2668	0.787	0.267	1.25392e-29	3
Actr2	8.41603e-34	0.575939	0.504	0.11	1.43948e-29	3
Ndfip1	1.15148e-33	0.880136	0.252	0.032	1.96949e-29	3
Pak1	1.17388e-33	1.58553	0.181	0.016	2.0078e-29	3
March1	1.21914e-33	0.78709	0.299	0.044	2.08522e-29	3
Syap1	1.28773e-33	0.795236	0.205	0.021	2.20254e-29	3
Irf2	1.47936e-33	0.559265	0.402	0.075	2.53031e-29	3
Il1f9	1.57981e-33	1.01522	0.181	0.016	2.7021e-29	3
Pik3c2a	1.60598e-33	1.17594	0.268	0.037	2.74687e-29	3
Tra2b	1.63789e-33	1.37736	0.37	0.068	2.80145e-29	3
Mfsd14b	1.67255e-33	0.621472	0.228	0.026	2.86073e-29	3
Wdr26	1.69986e-33	0.621243	0.402	0.077	2.90745e-29	3
Kdm5b	1.76275e-33	0.562798	0.173	0.015	3.01501e-29	3
Sbno2	1.76381e-33	0.798821	0.449	0.093	3.01682e-29	3
Col4a3bp	1.90479e-33	1.12171	0.315	0.05	3.25796e-29	3
Slco4c1	2.19e-33	0.509022	0.118	0.006	3.74577e-29	3
Rnf216	2.7951e-33	0.855202	0.307	0.048	4.78073e-29	3
Gm28809	3.09552e-33	0.873056	0.173	0.015	5.29458e-29	3
Klhdc10	3.27138e-33	0.670393	0.181	0.016	5.59537e-29	3
Ppp2r5c	3.8453e-33	0.708983	0.315	0.05	6.577e-29	3
1600020E01Rik	4.29723e-33	0.876087	0.283	0.041	7.34999e-29	3
Gm15283	4.49042e-33	0.880714	0.157	0.012	7.68042e-29	3
Atg16l2	4.7412e-33	1.03639	0.157	0.012	8.10935e-29	3
Rab8a	8.11726e-33	0.406438	0.323	0.053	1.38838e-28	3
Tsc22d4	8.85196e-33	0.488514	0.409	0.079	1.51404e-28	3
Gm4876	9.45692e-33	1.05882	0.102	0.004	1.61751e-28	3
Hif1a	1.02869e-32	1.04891	0.315	0.051	1.75948e-28	3
Hlx	1.11701e-32	0.520195	0.165	0.014	1.91054e-28	3
Crem	1.65238e-32	1.37613	0.22	0.025	2.82623e-28	3
Sidt2	1.79602e-32	0.541696	0.346	0.059	3.07191e-28	3
Ubr5	1.7996e-32	0.966162	0.236	0.03	3.07803e-28	3
Jmy	2.55206e-32	1.2788	0.236	0.03	4.36505e-28	3
Btbd7	2.69396e-32	1.00409	0.228	0.028	4.60775e-28	3
Csrnp1	2.90664e-32	0.287721	0.551	0.132	4.97152e-28	3
Trp53inp1	3.42023e-32	0.511732	0.378	0.07	5.84997e-28	3
Lamb3	4.12337e-32	0.413305	0.22	0.025	7.05261e-28	3
Brwd1	4.36606e-32	0.925093	0.173	0.016	7.46771e-28	3
Dgat2	5.54806e-32	0.590604	0.213	0.024	9.4894e-28	3
Dmxl2	6.70311e-32	0.808902	0.433	0.091	1.1465e-27	3
Ythdc1	8.8595e-32	0.832911	0.307	0.05	1.51533e-27	3
Hmgb2	1.00183e-31	0.513645	0.614	0.165	1.71354e-27	3
Fam76a	1.0518e-31	0.940216	0.291	0.046	1.79899e-27	3
Ccni	1.06707e-31	0.554458	0.252	0.034	1.82512e-27	3
Rnf38	1.06713e-31	0.522186	0.291	0.045	1.82522e-27	3
Mki67	1.2148e-31	0.855436	0.126	0.008	2.07779e-27	3
Rnf34	1.30187e-31	0.736298	0.315	0.053	2.22672e-27	3
Il1r2	1.40867e-31	1.34694	0.906	0.393	2.40939e-27	3
Atp7a	1.88483e-31	0.922507	0.213	0.025	3.2238e-27	3
Jak2	1.8851e-31	1.2925	0.378	0.075	3.22428e-27	3
Cds2	2.00448e-31	0.588992	0.283	0.043	3.42846e-27	3
Dnajb6	2.07081e-31	0.682466	0.441	0.095	3.54192e-27	3
Lrrc63	2.27512e-31	1.10055	0.102	0.005	3.89137e-27	3
Ankrd13c	2.6999e-31	1.32901	0.189	0.019	4.61791e-27	3
Cebpb	2.73177e-31	0.493596	0.551	0.137	4.67241e-27	3
Il1bos	3.0142e-31	0.900159	0.118	0.007	5.15549e-27	3
Anks1	3.02881e-31	0.834434	0.197	0.021	5.18048e-27	3
Tgm2	3.13367e-31	0.890696	0.685	0.203	5.35983e-27	3
Taok3	3.57878e-31	0.579919	0.283	0.043	6.12114e-27	3
Nf1	3.7114e-31	0.731652	0.213	0.025	6.34797e-27	3
Atp6v0d1	3.82787e-31	0.676016	0.433	0.092	6.54719e-27	3
Ash1l	4.29109e-31	0.90584	0.276	0.041	7.33948e-27	3
Sun2	4.57513e-31	0.914991	0.339	0.061	7.8253e-27	3
Parp8	4.69898e-31	0.803274	0.22	0.026	8.03713e-27	3
Atg9a	6.54563e-31	0.570136	0.213	0.025	1.11956e-26	3
Kif2a	6.96048e-31	0.265745	0.165	0.015	1.19052e-26	3
Trub2	7.48996e-31	0.619426	0.173	0.016	1.28108e-26	3
Fbxw2	7.76547e-31	0.541688	0.244	0.033	1.32821e-26	3
Wrn	8.53898e-31	0.84304	0.197	0.022	1.46051e-26	3
Gls	8.94024e-31	0.722713	0.354	0.066	1.52914e-26	3
Vps37b	1.05759e-30	0.793896	0.339	0.061	1.8089e-26	3
Alas1	1.33359e-30	0.728024	0.276	0.042	2.28096e-26	3
Add3	1.41658e-30	0.35505	0.157	0.013	2.42293e-26	3
Cdk12	1.52803e-30	0.816093	0.252	0.036	2.61354e-26	3
Cep120	1.56559e-30	1.10001	0.213	0.025	2.67779e-26	3
Riok3	1.56613e-30	0.995601	0.346	0.065	2.67871e-26	3
Kif13b	1.64185e-30	1.05596	0.173	0.017	2.80822e-26	3
Smim3	1.66624e-30	0.75357	0.291	0.047	2.84994e-26	3
Hacd2	1.69789e-30	1.28122	0.205	0.024	2.90406e-26	3
Arpc5	1.75447e-30	0.2856	0.528	0.127	3.00084e-26	3
Tnfsf14	1.7686e-30	0.521645	0.126	0.008	3.02502e-26	3
Tmed10	1.89878e-30	0.291146	0.496	0.116	3.24767e-26	3
Klra2	1.95014e-30	0.550148	0.339	0.06	3.33552e-26	3
Notch1	2.08672e-30	0.445317	0.205	0.023	3.56913e-26	3
Glipr2	2.26387e-30	0.261897	0.362	0.068	3.87211e-26	3
Vps13a	2.29994e-30	1.00695	0.157	0.014	3.93381e-26	3
Mettl9	2.62481e-30	0.426146	0.283	0.044	4.48947e-26	3
Irf9	2.69781e-30	0.576953	0.315	0.054	4.61434e-26	3
Zbtb11	2.97903e-30	1.36555	0.197	0.022	5.09534e-26	3
Eea1	3.44378e-30	0.920119	0.228	0.03	5.89024e-26	3
Usp9x	3.83339e-30	0.563198	0.244	0.034	6.55662e-26	3
Runx2	4.00793e-30	0.433934	0.134	0.009	6.85516e-26	3
Lrrk2	4.34548e-30	0.650655	0.134	0.009	7.43251e-26	3
Rasa3	4.49867e-30	0.502076	0.315	0.054	7.69452e-26	3
Ssbp2	4.62913e-30	1.15536	0.173	0.017	7.91767e-26	3
Itsn2	4.7636e-30	0.737619	0.291	0.047	8.14766e-26	3
Peak1	4.97586e-30	0.825541	0.205	0.024	8.51072e-26	3
Bdp1	5.15612e-30	0.829057	0.197	0.022	8.81903e-26	3
Rab1a	5.29898e-30	0.524858	0.354	0.067	9.06338e-26	3
Serinc1	5.95724e-30	0.580641	0.323	0.057	1.01893e-25	3
Egr1	6.06389e-30	1.03816	0.425	0.092	1.03717e-25	3
Fnip1	6.1836e-30	1.01088	0.339	0.063	1.05764e-25	3
Sort1	6.33299e-30	0.453001	0.102	0.005	1.08319e-25	3
Rtf1	6.58357e-30	0.902703	0.228	0.03	1.12605e-25	3
Spop	7.33233e-30	0.597819	0.346	0.064	1.25412e-25	3
Sh3glb1	7.85072e-30	0.462052	0.433	0.095	1.34279e-25	3
Mkln1	8.04034e-30	0.818528	0.268	0.04	1.37522e-25	3
Herc1	8.35644e-30	0.688151	0.244	0.034	1.42929e-25	3
Morrbid	1.0089e-29	1.15899	0.378	0.077	1.72562e-25	3
Birc6	1.02929e-29	0.92343	0.323	0.058	1.7605e-25	3
Ywhaz	1.4147e-29	0.37792	0.512	0.124	2.4197e-25	3
Runx1	1.76347e-29	1.28803	0.339	0.065	3.01624e-25	3
Wdr37	1.97612e-29	0.587758	0.22	0.028	3.37995e-25	3
Ube2b	1.99268e-29	0.273478	0.622	0.169	3.40828e-25	3
Ripk1	2.13063e-29	1.01652	0.268	0.041	3.64423e-25	3
Apobec3	2.64928e-29	0.668863	0.323	0.058	4.53132e-25	3
Adam8	3.08385e-29	0.268504	0.425	0.091	5.27462e-25	3
Pnpla8	3.795e-29	0.707534	0.244	0.034	6.49096e-25	3
Cdc42ep3	4.08135e-29	0.606751	0.173	0.017	6.98074e-25	3
Insr	4.19959e-29	1.09679	0.197	0.023	7.18298e-25	3
Gm42659	4.31553e-29	0.464551	0.11	0.006	7.38128e-25	3
Inpp4a	4.41184e-29	0.682111	0.205	0.024	7.54601e-25	3
Nars2	4.66987e-29	1.26802	0.181	0.019	7.98735e-25	3
Sde2	4.84215e-29	0.401663	0.283	0.046	8.28201e-25	3
Nr4a1	5.02637e-29	0.394587	0.669	0.192	8.59711e-25	3
Timp2	5.2899e-29	0.250653	0.118	0.007	9.04784e-25	3
Pcmtd1	5.63364e-29	0.855641	0.157	0.014	9.63577e-25	3
Ubap2l	5.6763e-29	0.606764	0.299	0.051	9.70874e-25	3
Ubxn4	5.69784e-29	1.02162	0.315	0.057	9.74558e-25	3
Glyr1	5.83665e-29	0.754522	0.299	0.052	9.983e-25	3
4930481A15Rik	6.05197e-29	0.389074	0.11	0.006	1.03513e-24	3
Kdm5a	6.72735e-29	0.730771	0.26	0.04	1.15065e-24	3
Atf7ip	7.54762e-29	1.00324	0.299	0.052	1.29094e-24	3
Dnm2	7.69063e-29	0.325844	0.504	0.123	1.31541e-24	3
Glcci1	7.83092e-29	0.636124	0.102	0.005	1.3394e-24	3
Gm46367	8.15291e-29	0.424813	0.15	0.013	1.39447e-24	3
Hspa4	8.47338e-29	0.705777	0.252	0.038	1.44929e-24	3
Golgb1	9.39166e-29	0.740526	0.197	0.023	1.60635e-24	3
Snx18	1.04842e-28	0.538424	0.449	0.102	1.79321e-24	3
Tln1	1.22314e-28	0.360052	0.378	0.077	2.09206e-24	3
Zfp131	1.2241e-28	1.10254	0.189	0.022	2.09371e-24	3
4732465J04Rik	1.23526e-28	0.561287	0.15	0.013	2.11278e-24	3
4930469K13Rik	1.26137e-28	0.802609	0.157	0.015	2.15745e-24	3
Tmem248	1.35928e-28	0.650579	0.205	0.025	2.3249e-24	3
Maml3	1.52259e-28	1.28756	0.197	0.023	2.60423e-24	3
Stx5a	1.92712e-28	0.635995	0.276	0.045	3.29614e-24	3
Arl5b	1.95964e-28	0.716007	0.197	0.023	3.35176e-24	3
Btg1	2.59744e-28	0.735696	0.795	0.283	4.44266e-24	3
Cpd	3.16548e-28	0.434465	0.307	0.054	5.41424e-24	3
Cntrl	3.2903e-28	0.994404	0.268	0.043	5.62773e-24	3
Rab7	3.71107e-28	0.572595	0.591	0.162	6.34742e-24	3
Arid3a	3.74793e-28	0.489394	0.173	0.018	6.41045e-24	3
Klf2	3.92296e-28	0.350954	0.488	0.118	6.70983e-24	3
Tbc1d15	4.48709e-28	0.506471	0.346	0.068	7.67472e-24	3
Slu7	5.15675e-28	0.673007	0.236	0.034	8.8201e-24	3
Rbm5	5.40668e-28	0.520977	0.276	0.045	9.24758e-24	3
Gm32401	5.86721e-28	0.36694	0.11	0.007	1.00353e-23	3
Gca	5.92434e-28	0.59401	0.142	0.012	1.0133e-23	3
Sh2b2	6.53341e-28	0.91383	0.268	0.044	1.11747e-23	3
Stat6	6.94535e-28	0.636508	0.276	0.046	1.18793e-23	3
Aftph	6.96841e-28	0.537581	0.244	0.036	1.19188e-23	3
Cdc73	7.29824e-28	0.783101	0.213	0.028	1.24829e-23	3
Morf4l1	7.43468e-28	0.384476	0.52	0.131	1.27163e-23	3
Gpat3	1.03349e-27	0.51419	0.102	0.006	1.76769e-23	3
Chd1	1.30385e-27	0.830562	0.236	0.035	2.2301e-23	3
Washc4	1.41669e-27	0.75872	0.26	0.042	2.4231e-23	3
Pfkfb3	1.53732e-27	0.86241	0.323	0.061	2.62943e-23	3
Insyn2b	1.97609e-27	0.525346	0.126	0.009	3.37991e-23	3
Srrm1	1.9962e-27	0.357489	0.339	0.067	3.4143e-23	3
Tmed5	2.22108e-27	0.687138	0.26	0.042	3.79894e-23	3
Cbl	3.05714e-27	0.25211	0.268	0.044	5.22893e-23	3
Kat6b	3.20003e-27	0.836708	0.197	0.024	5.47332e-23	3
Ubn1	3.23646e-27	0.809444	0.252	0.04	5.53563e-23	3
Kif23	3.44282e-27	0.374894	0.126	0.009	5.88859e-23	3
Atxn7l1	3.50195e-27	0.417867	0.26	0.041	5.98974e-23	3
Kif5b	3.56376e-27	1.01772	0.283	0.05	6.09545e-23	3
Ptgs2	3.94582e-27	0.76545	0.378	0.081	6.74893e-23	3
Ppp2ca	4.05214e-27	0.433812	0.307	0.056	6.93078e-23	3
Pitpna	4.26081e-27	0.625358	0.433	0.101	7.2877e-23	3
Ogdh	4.59354e-27	0.62157	0.315	0.058	7.85679e-23	3
Gpatch2l	4.61821e-27	0.49456	0.22	0.031	7.89898e-23	3
Dop1b	4.68272e-27	0.788344	0.37	0.078	8.00932e-23	3
Man1c1	4.70431e-27	0.872878	0.157	0.016	8.04625e-23	3
Msn	5.2089e-27	0.285158	0.543	0.141	8.9093e-23	3
Apobr	5.48477e-27	0.509399	0.244	0.037	9.38115e-23	3
Stx12	5.52048e-27	0.60369	0.228	0.033	9.44224e-23	3
Zcchc2	6.12775e-27	0.609198	0.22	0.031	1.04809e-22	3
Wbp11	6.1434e-27	0.386616	0.252	0.04	1.05077e-22	3
Nfatc1	6.43769e-27	0.52168	0.236	0.035	1.1011e-22	3
Nt5dc1	7.85716e-27	0.760415	0.181	0.021	1.34389e-22	3
Chsy1	7.90541e-27	0.260001	0.15	0.014	1.35214e-22	3
Ralgapb	7.99913e-27	0.866728	0.165	0.017	1.36817e-22	3
Smg1	8.3115e-27	0.558923	0.331	0.065	1.4216e-22	3
Apaf1	8.85562e-27	0.92996	0.22	0.031	1.51467e-22	3
Map3k14	9.19592e-27	0.855385	0.181	0.021	1.57287e-22	3
Tcf20	1.0222e-26	0.946297	0.244	0.038	1.74836e-22	3
Bptf	1.12513e-26	0.842134	0.213	0.03	1.92442e-22	3
Srcap	1.20138e-26	0.640083	0.181	0.021	2.05484e-22	3
Slc15a2	1.33436e-26	0.603233	0.102	0.006	2.28229e-22	3
Klhl5	1.49005e-26	0.429276	0.181	0.021	2.54857e-22	3
Tlr6	1.9185e-26	0.27415	0.173	0.019	3.28141e-22	3
Pfkfb4	2.03303e-26	0.257207	0.189	0.023	3.4773e-22	3
Epsti1	2.24021e-26	0.502339	0.331	0.065	3.83166e-22	3
Bin3	2.2616e-26	0.326095	0.331	0.065	3.86824e-22	3
Gm20536	2.40367e-26	0.670789	0.157	0.016	4.11124e-22	3
Mapre2	2.66664e-26	0.521776	0.283	0.05	4.56102e-22	3
Neurl3	2.68533e-26	0.527118	0.48	0.121	4.59299e-22	3
Wapl	3.05176e-26	0.85613	0.276	0.048	5.21972e-22	3
Ano6	3.18949e-26	0.834729	0.189	0.024	5.45531e-22	3
Rybp	3.38864e-26	0.775153	0.244	0.039	5.79593e-22	3
Tox4	3.67967e-26	0.538285	0.22	0.032	6.29371e-22	3
Tab2	4.4282e-26	0.511783	0.331	0.067	7.57399e-22	3
Glg1	5.29761e-26	1.01921	0.181	0.022	9.06104e-22	3
Sf3b2	5.48597e-26	0.277976	0.323	0.064	9.38321e-22	3
Mau2	6.93342e-26	0.517616	0.22	0.032	1.18589e-21	3
Purb	7.10944e-26	0.531418	0.205	0.028	1.216e-21	3
Fli1	7.64607e-26	0.497209	0.283	0.051	1.30778e-21	3
Syne2	8.31092e-26	0.784529	0.102	0.006	1.4215e-21	3
Plk2	8.54752e-26	0.434348	0.228	0.034	1.46197e-21	3
P2ry13	8.58269e-26	0.404589	0.134	0.011	1.46798e-21	3
Cmtm6	8.71138e-26	0.298803	0.283	0.051	1.48999e-21	3
Senp6	8.86044e-26	0.561122	0.22	0.032	1.51549e-21	3
Gm2245	9.43279e-26	0.65216	0.102	0.006	1.61338e-21	3
Soat2	9.67719e-26	0.598963	0.205	0.028	1.65519e-21	3
Hook3	1.02668e-25	0.570204	0.228	0.035	1.75603e-21	3
Ddx60	1.07551e-25	0.73176	0.26	0.044	1.83955e-21	3
Fbxo38	1.1651e-25	0.709762	0.22	0.032	1.99278e-21	3
Sirpb1c	1.33683e-25	0.305621	0.354	0.075	2.28651e-21	3
Rara	1.37919e-25	0.298289	0.276	0.048	2.35896e-21	3
Furin	1.40351e-25	0.330552	0.394	0.09	2.40056e-21	3
Snai1	1.61531e-25	0.286175	0.118	0.009	2.76283e-21	3
Ap3b1	1.90419e-25	0.61073	0.22	0.033	3.25692e-21	3
Nbeal1	2.11373e-25	0.941624	0.181	0.023	3.61533e-21	3
Mbd5	2.11934e-25	1.37333	0.189	0.025	3.62492e-21	3
Map4k2	2.1832e-25	0.420037	0.173	0.02	3.73414e-21	3
Kmt2a	2.20063e-25	0.675683	0.165	0.018	3.76395e-21	3
H2afy	2.54414e-25	0.536347	0.283	0.051	4.3515e-21	3
Rgs3	2.65623e-25	0.40038	0.165	0.018	4.54322e-21	3
Mbnl1	2.65856e-25	0.577028	0.331	0.068	4.5472e-21	3
Herpud2	2.75614e-25	0.498799	0.181	0.022	4.7141e-21	3
Hnrnpa3	2.79301e-25	0.329489	0.449	0.111	4.77716e-21	3
Kctd12	2.94846e-25	0.310114	0.37	0.081	5.04305e-21	3
Ift52	3.00496e-25	0.551328	0.15	0.015	5.13969e-21	3
Trps1	3.29243e-25	1.66222	0.236	0.038	5.63137e-21	3
Cdc27	3.64157e-25	0.764901	0.118	0.009	6.22854e-21	3
Asxl1	3.80366e-25	0.453154	0.236	0.037	6.50577e-21	3
Tnfaip6	4.57875e-25	0.801659	0.11	0.008	7.83149e-21	3
Serinc3	4.61942e-25	0.440782	0.669	0.203	7.90106e-21	3
Fmnl2	4.84521e-25	0.916535	0.394	0.092	8.28724e-21	3
Ostf1	5.26421e-25	0.358884	0.504	0.134	9.00391e-21	3
Gpkow	5.44685e-25	0.44178	0.157	0.017	9.31629e-21	3
Camkk2	5.66375e-25	0.913284	0.134	0.012	9.68727e-21	3
Ell	6.17834e-25	0.380133	0.22	0.033	1.05674e-20	3
Qrich1	6.2778e-25	0.763742	0.205	0.029	1.07376e-20	3
Dgkd	7.69233e-25	0.569987	0.252	0.042	1.3157e-20	3
Ppp1r15a	8.6517e-25	0.551002	0.457	0.119	1.47979e-20	3
Mia2	8.68342e-25	0.743073	0.276	0.051	1.48521e-20	3
Mob3a	9.25019e-25	0.548511	0.213	0.031	1.58215e-20	3
Nsd1	9.48364e-25	0.636847	0.276	0.051	1.62208e-20	3
Emd	9.71452e-25	0.372398	0.339	0.071	1.66157e-20	3
Cr1l	1.08235e-24	0.484046	0.244	0.041	1.85126e-20	3
Gm16894	1.09467e-24	0.29826	0.134	0.012	1.87232e-20	3
Kri1	1.16671e-24	0.453264	0.22	0.033	1.99554e-20	3
Golph3	1.1691e-24	0.525991	0.236	0.038	1.99962e-20	3
Erc1	1.2484e-24	0.856236	0.11	0.008	2.13526e-20	3
March6	1.41e-24	0.629436	0.165	0.019	2.41167e-20	3
Rbks	1.49235e-24	0.687613	0.142	0.014	2.55252e-20	3
Ints6l	1.57177e-24	0.360312	0.213	0.031	2.68835e-20	3
Msl2	1.59801e-24	0.364761	0.197	0.027	2.73323e-20	3
Malt1	1.60648e-24	1.54648	0.276	0.053	2.74773e-20	3
Usp8	1.66759e-24	0.60205	0.268	0.048	2.85225e-20	3
Sgk3	1.68222e-24	0.479891	0.197	0.027	2.87727e-20	3
Tirap	1.77257e-24	0.306589	0.142	0.014	3.03181e-20	3
Kat2b	1.79383e-24	0.444692	0.228	0.036	3.06817e-20	3
Atf2	2.47294e-24	0.986072	0.26	0.047	4.22972e-20	3
Fbxo33	2.5434e-24	0.831996	0.15	0.016	4.35023e-20	3
Gm20732	2.62903e-24	0.691479	0.134	0.013	4.49669e-20	3
Kansl1	2.6932e-24	0.910571	0.252	0.044	4.60644e-20	3
Slc11a1	2.92555e-24	0.668366	0.417	0.105	5.00387e-20	3
Rictor	3.10649e-24	0.670427	0.228	0.037	5.31334e-20	3
Scfd2	3.20379e-24	0.853247	0.134	0.013	5.47976e-20	3
Galnt7	3.35803e-24	0.570312	0.134	0.013	5.74358e-20	3
Kdm5c	3.50495e-24	0.797512	0.22	0.035	5.99487e-20	3
Pbxip1	3.70083e-24	0.535886	0.236	0.039	6.3299e-20	3
Nek9	3.83184e-24	0.629939	0.205	0.03	6.55398e-20	3
Tspan5	3.95811e-24	0.579493	0.134	0.013	6.76996e-20	3
Tnfrsf23	4.04759e-24	0.859717	0.15	0.016	6.923e-20	3
Pcsk7	4.07115e-24	0.477847	0.134	0.013	6.9633e-20	3
Trim12a	5.3581e-24	0.645797	0.291	0.057	9.16449e-20	3
Efcab14	5.56279e-24	0.500002	0.15	0.016	9.5146e-20	3
Mcu	5.64612e-24	0.757711	0.126	0.011	9.65713e-20	3
Agtpbp1	6.67117e-24	0.805903	0.205	0.03	1.14104e-19	3
March3	6.70504e-24	1.09397	0.134	0.013	1.14683e-19	3
Cfap43	7.25337e-24	0.906518	0.11	0.008	1.24062e-19	3
E330009J07Rik	7.93747e-24	0.483696	0.102	0.007	1.35762e-19	3
Skil	9.79187e-24	0.53785	0.449	0.116	1.6748e-19	3
Rnf19a	1.21519e-23	0.635528	0.181	0.024	2.07846e-19	3
Per2	1.25461e-23	0.594027	0.181	0.024	2.14589e-19	3
Swt1	1.32303e-23	0.996948	0.189	0.026	2.26291e-19	3
A530064D06Rik	1.32995e-23	0.271292	0.118	0.01	2.27475e-19	3
Cyth4	1.48723e-23	0.313377	0.386	0.091	2.54376e-19	3
Dcaf6	1.4881e-23	0.717921	0.15	0.016	2.54525e-19	3
Traf3	1.53852e-23	1.37114	0.228	0.038	2.63149e-19	3
Ankfy1	1.80836e-23	0.668431	0.228	0.038	3.09302e-19	3
Pten	1.84717e-23	0.394658	0.276	0.053	3.15939e-19	3
Ptk2b	2.42327e-23	0.751423	0.465	0.125	4.14477e-19	3
Trim30a	2.76571e-23	0.554736	0.402	0.101	4.73047e-19	3
Il13ra1	2.84866e-23	0.538135	0.291	0.059	4.87235e-19	3
Rere	2.93807e-23	0.600211	0.197	0.029	5.02528e-19	3
Zmiz1	3.04844e-23	0.845317	0.394	0.097	5.21405e-19	3
Sptlc2	3.48651e-23	1.05593	0.26	0.049	5.96332e-19	3
Ubl3	3.53898e-23	0.323705	0.299	0.061	6.05307e-19	3
Trim30d	3.55044e-23	0.713836	0.26	0.049	6.07267e-19	3
Rock2	4.1727e-23	0.813874	0.197	0.029	7.13699e-19	3
Acin1	4.28415e-23	0.494363	0.26	0.048	7.32761e-19	3
Qsox1	4.43679e-23	0.744714	0.189	0.026	7.58868e-19	3
Katna1	4.98156e-23	0.488617	0.213	0.033	8.52046e-19	3
Ccdc186	6.11376e-23	0.440694	0.213	0.034	1.0457e-18	3
Olfr1033	6.9232e-23	0.738794	0.126	0.012	1.18414e-18	3
Nrros	6.99025e-23	0.643811	0.323	0.071	1.19561e-18	3
Otud5	7.19276e-23	0.264042	0.228	0.038	1.23025e-18	3
Otud7b	8.05019e-23	0.411739	0.157	0.019	1.3769e-18	3
Sec24b	8.28068e-23	0.75365	0.244	0.044	1.41633e-18	3
Cd101	9.65528e-23	0.503184	0.181	0.025	1.65144e-18	3
Mindy3	9.94538e-23	0.766549	0.354	0.083	1.70106e-18	3
Kdm2a	9.9949e-23	0.599055	0.22	0.037	1.70953e-18	3
Sec16a	1.09649e-22	0.773565	0.173	0.023	1.87543e-18	3
Vti1a	1.1804e-22	0.683483	0.26	0.049	2.01895e-18	3
Pnpla7	1.2552e-22	0.465214	0.409	0.104	2.1469e-18	3
Ppt1	1.35575e-22	0.422121	0.276	0.055	2.31888e-18	3
Cdk11b	1.39853e-22	0.583844	0.315	0.069	2.39204e-18	3
Parp14	1.56635e-22	1.44999	0.323	0.075	2.67908e-18	3
Ttc7b	1.63927e-22	0.823896	0.165	0.021	2.80381e-18	3
Trip12	1.66337e-22	0.503805	0.307	0.066	2.84503e-18	3
Cd300lf	1.97033e-22	0.375507	0.638	0.205	3.37006e-18	3
Sclt1	2.10406e-22	0.701506	0.11	0.009	3.59878e-18	3
Ifrd1	2.63698e-22	0.57604	0.575	0.179	4.51029e-18	3
Copg2	3.22321e-22	0.616321	0.142	0.016	5.51297e-18	3
Fbxl3	3.42687e-22	0.30081	0.244	0.044	5.86132e-18	3
Rnf24	3.56976e-22	0.654759	0.126	0.012	6.10571e-18	3
Akap9	4.23058e-22	0.731266	0.165	0.022	7.23598e-18	3
Spty2d1	4.39183e-22	0.417085	0.228	0.04	7.51179e-18	3
Psen1	4.58232e-22	0.324704	0.22	0.037	7.83759e-18	3
Mier3	4.6317e-22	0.285743	0.126	0.012	7.92205e-18	3
Cs	4.8782e-22	1.34813	0.205	0.033	8.34367e-18	3
Ogt	5.16286e-22	0.544556	0.26	0.05	8.83056e-18	3
Slmap	5.42146e-22	0.40116	0.165	0.022	9.27287e-18	3
Chd4	5.98218e-22	0.587371	0.22	0.037	1.02319e-17	3
Pip5k1a	6.5231e-22	0.643444	0.181	0.026	1.11571e-17	3
Tmem38b	6.8126e-22	0.499327	0.22	0.038	1.16523e-17	3
Gcc1	6.9787e-22	0.466221	0.118	0.011	1.19364e-17	3
Map4k4	7.0737e-22	0.729663	0.252	0.048	1.20989e-17	3
Cd9	7.40279e-22	0.465535	0.622	0.203	1.26617e-17	3
Kdm4c	7.77425e-22	0.831319	0.165	0.022	1.32971e-17	3
Neat1	7.89293e-22	0.406198	0.732	0.251	1.35001e-17	3
Rev3l	8.00037e-22	0.860877	0.157	0.02	1.36838e-17	3
Fgfr2	8.57263e-22	0.460076	0.213	0.036	1.46626e-17	3
Exoc6	8.61975e-22	0.359729	0.173	0.024	1.47432e-17	3
Cd46	8.83469e-22	0.650994	0.134	0.014	1.51109e-17	3
Itpkb	9.48182e-22	1.18027	0.205	0.034	1.62177e-17	3
Rnf169	1.01913e-21	0.635964	0.236	0.043	1.74312e-17	3
Eps15	1.02106e-21	0.322028	0.213	0.035	1.74642e-17	3
Adipor2	1.06297e-21	0.457807	0.189	0.028	1.8181e-17	3
Ofcc1	1.15582e-21	0.622862	0.102	0.008	1.97691e-17	3
Gpd2	1.22634e-21	0.910789	0.173	0.024	2.09753e-17	3
Zfp869	1.25596e-21	0.40344	0.213	0.036	2.14819e-17	3
Armc7	1.29284e-21	0.325447	0.15	0.018	2.21128e-17	3
Pnisr	1.42284e-21	0.586879	0.291	0.062	2.43363e-17	3
Ctr9	1.48682e-21	0.537787	0.102	0.008	2.54307e-17	3
Rbm6	1.70979e-21	0.612119	0.236	0.043	2.92443e-17	3
Samd9l	1.78341e-21	0.609756	0.236	0.043	3.05034e-17	3
Cpne2	1.7895e-21	0.353484	0.26	0.05	3.06077e-17	3
Uhrf1bp1l	1.95416e-21	0.487192	0.213	0.036	3.3424e-17	3
Eprs	2.30924e-21	0.982223	0.142	0.016	3.94973e-17	3
Nktr	2.31586e-21	0.73	0.276	0.057	3.96105e-17	3
Plxnc1	2.34714e-21	0.783669	0.236	0.044	4.01454e-17	3
Glrx	2.3954e-21	0.547181	0.26	0.051	4.0971e-17	3
Rnf111	2.43157e-21	0.701223	0.236	0.044	4.15895e-17	3
Tnks	2.47838e-21	0.858728	0.181	0.027	4.23903e-17	3
Shoc2	2.6114e-21	0.640384	0.213	0.037	4.46654e-17	3
Zfr	2.82247e-21	0.566538	0.26	0.052	4.82756e-17	3
Nlk	3.368e-21	0.911215	0.11	0.01	5.76062e-17	3
Gmip	3.51039e-21	0.364613	0.315	0.071	6.00417e-17	3
Sik1	3.67045e-21	0.427628	0.331	0.078	6.27793e-17	3
Pbrm1	3.92975e-21	0.460384	0.197	0.031	6.72145e-17	3
Pram1	4.80027e-21	0.321522	0.197	0.031	8.21038e-17	3
Itprip	5.03814e-21	0.330341	0.205	0.033	8.61723e-17	3
Sugt1	5.13788e-21	0.349088	0.236	0.044	8.78783e-17	3
Larp1b	5.41947e-21	0.851486	0.142	0.017	9.26946e-17	3
N4bp2l1	5.44801e-21	0.561606	0.197	0.031	9.31828e-17	3
Thoc2	5.76653e-21	0.792146	0.252	0.05	9.86308e-17	3
Ggnbp2	5.85301e-21	0.596215	0.26	0.053	1.0011e-16	3
Chd6	5.93011e-21	0.525546	0.102	0.008	1.01429e-16	3
Pdzd8	6.17057e-21	0.783825	0.173	0.025	1.05541e-16	3
Sipa1l3	7.19868e-21	0.62398	0.134	0.015	1.23126e-16	3
Rab6a	7.28678e-21	0.364238	0.228	0.042	1.24633e-16	3
Icam1	7.49696e-21	1.41565	0.449	0.14	1.28228e-16	3
Micu1	8.59273e-21	0.655791	0.181	0.027	1.4697e-16	3
Rasip1	8.93497e-21	0.350722	0.102	0.008	1.52824e-16	3
Nedd4l	9.04948e-21	0.691127	0.134	0.015	1.54782e-16	3
Fndc3a	1.00649e-20	0.91255	0.236	0.045	1.7215e-16	3
Med12l	1.10416e-20	0.765929	0.165	0.023	1.88856e-16	3
Hdlbp	1.12112e-20	0.57827	0.213	0.037	1.91756e-16	3
Scfd1	1.31253e-20	0.82336	0.189	0.03	2.24495e-16	3
Mtmr14	1.33329e-20	0.472206	0.157	0.021	2.28045e-16	3
Rasa2	1.45552e-20	0.762032	0.213	0.037	2.48953e-16	3
Zfp652	1.48546e-20	0.481197	0.181	0.028	2.54074e-16	3
Fnbp1	1.62865e-20	0.382141	0.276	0.058	2.78564e-16	3
Tnfaip8	1.74858e-20	0.431622	0.26	0.053	2.99077e-16	3
Tdrd7	1.85855e-20	0.589814	0.189	0.03	3.17887e-16	3
Zfp148	1.88782e-20	0.701094	0.173	0.025	3.22893e-16	3
Tnrc6c	2.03901e-20	0.65497	0.157	0.021	3.48752e-16	3
Ralgapa2	2.09295e-20	0.683162	0.165	0.023	3.57978e-16	3
Gigyf2	2.12586e-20	0.787192	0.173	0.026	3.63607e-16	3
C5ar2	2.22658e-20	0.360763	0.11	0.01	3.80835e-16	3
Rfx3	2.30367e-20	0.55978	0.118	0.012	3.9402e-16	3
Lpin2	2.30853e-20	0.554193	0.189	0.03	3.94851e-16	3
Stk4	2.52565e-20	0.463903	0.22	0.04	4.31987e-16	3
Ankrd12	2.58868e-20	0.759835	0.346	0.086	4.42768e-16	3
Ep300	2.70584e-20	0.473407	0.205	0.035	4.62807e-16	3
Mtmr3	3.06775e-20	0.68545	0.228	0.043	5.24707e-16	3
Srgn	3.35304e-20	0.676493	0.984	0.693	5.73503e-16	3
Mbtd1	3.35784e-20	0.827262	0.22	0.041	5.74325e-16	3
Clint1	3.50238e-20	0.89624	0.228	0.044	5.99048e-16	3
Tbc1d14	3.58925e-20	0.623266	0.268	0.057	6.13905e-16	3
Atp2c1	3.63131e-20	0.446155	0.189	0.03	6.21099e-16	3
Osbpl8	3.68052e-20	1.62553	0.244	0.049	6.29515e-16	3
Ublcp1	3.99544e-20	0.475379	0.15	0.019	6.83381e-16	3
Trip11	4.52346e-20	0.632685	0.205	0.036	7.73693e-16	3
Hpcal1	4.69226e-20	0.348331	0.213	0.038	8.02564e-16	3
Ppig	4.72481e-20	0.61924	0.236	0.046	8.08132e-16	3
Pcf11	5.06672e-20	0.469505	0.276	0.06	8.66612e-16	3
Clasp1	5.50299e-20	0.687796	0.126	0.014	9.41232e-16	3
Ube2d2a	6.29299e-20	0.322992	0.26	0.054	1.07635e-15	3
Atp13a3	7.82007e-20	1.14705	0.228	0.045	1.33755e-15	3
Prkag1	8.4533e-20	0.268995	0.228	0.043	1.44585e-15	3
Lcorl	1.01829e-19	0.552738	0.165	0.024	1.74168e-15	3
Mef2d	1.0342e-19	0.36659	0.346	0.087	1.7689e-15	3
Cpeb4	1.04358e-19	0.524576	0.244	0.049	1.78494e-15	3
Ube2w	1.19385e-19	0.461053	0.157	0.022	2.04196e-15	3
Becn1	1.21988e-19	0.265613	0.268	0.057	2.08648e-15	3
Exoc2	1.29966e-19	0.447685	0.165	0.024	2.22295e-15	3
Npepps	1.3894e-19	0.344833	0.189	0.031	2.37642e-15	3
Rreb1	1.42825e-19	0.841702	0.197	0.034	2.44288e-15	3
Rbbp6	1.49862e-19	0.640117	0.236	0.047	2.56324e-15	3
Arnt	1.68853e-19	0.844312	0.228	0.045	2.88806e-15	3
Tnpo1	1.75636e-19	0.473523	0.283	0.064	3.00407e-15	3
Pde1a	2.1081e-19	0.565123	0.134	0.016	3.60569e-15	3
Ebi3	2.18545e-19	0.29047	0.165	0.024	3.73799e-15	3
Zfp622	2.26334e-19	0.559309	0.189	0.031	3.87122e-15	3
Atg7	2.77553e-19	0.412971	0.197	0.034	4.74727e-15	3
Dlg1	2.92613e-19	0.65768	0.205	0.037	5.00485e-15	3
Arrdc3	3.18595e-19	0.456366	0.189	0.031	5.44926e-15	3
Suz12	3.22237e-19	0.479875	0.236	0.047	5.51153e-15	3
Taf1	3.63645e-19	0.773701	0.157	0.023	6.21978e-15	3
Arid1b	3.77557e-19	0.791879	0.181	0.03	6.45774e-15	3
Brwd3	3.78998e-19	0.526981	0.102	0.009	6.48238e-15	3
Entpd3	3.89336e-19	0.351791	0.228	0.044	6.6592e-15	3
Ambra1	3.93165e-19	0.724261	0.236	0.048	6.7247e-15	3
Prkch	4.12478e-19	0.817015	0.189	0.032	7.05502e-15	3
Wipf2	4.58931e-19	0.446629	0.165	0.025	7.84955e-15	3
Ube2k	4.69445e-19	0.387647	0.283	0.065	8.02938e-15	3
Sirpb1a	5.35793e-19	0.25188	0.11	0.011	9.1642e-15	3
Borcs5	6.2638e-19	0.632709	0.118	0.013	1.07136e-14	3
Uvssa	7.08249e-19	0.462715	0.118	0.013	1.21139e-14	3
Ifngr2	9.05154e-19	0.383503	0.236	0.048	1.54817e-14	3
Usp37	9.32385e-19	0.750288	0.173	0.028	1.59475e-14	3
Zfhx3	9.87214e-19	0.558287	0.181	0.03	1.68853e-14	3
Stat5b	1.39671e-18	0.327549	0.157	0.023	2.38893e-14	3
Srpr	1.40505e-18	0.287465	0.205	0.038	2.4032e-14	3
R3hcc1l	1.4207e-18	0.662652	0.157	0.024	2.42996e-14	3
Hspa4l	1.51787e-18	1.03826	0.197	0.036	2.59616e-14	3
Ergic1	1.65757e-18	0.340873	0.205	0.037	2.83511e-14	3
Gab3	1.69634e-18	0.346355	0.102	0.01	2.90142e-14	3
Ppp2r2a	1.7222e-18	0.744284	0.197	0.036	2.94566e-14	3
Csnk1g1	1.74523e-18	0.67648	0.197	0.036	2.98505e-14	3
Mtmr12	2.11067e-18	0.811161	0.126	0.015	3.61009e-14	3
Nsf	2.49144e-18	0.608348	0.22	0.044	4.26135e-14	3
Zfc3h1	2.66526e-18	0.493155	0.189	0.033	4.55867e-14	3
Atad2b	3.00878e-18	0.808331	0.189	0.034	5.14621e-14	3
Clec5a	3.02327e-18	0.521161	0.299	0.074	5.17099e-14	3
Zfand5	3.23113e-18	0.345128	0.346	0.093	5.52653e-14	3
Klhl24	3.31221e-18	0.367309	0.354	0.094	5.6652e-14	3
Jaml	3.73666e-18	0.380717	0.205	0.038	6.39119e-14	3
Snrk	3.82309e-18	0.344961	0.15	0.022	6.53901e-14	3
Supt6	4.11421e-18	0.405522	0.181	0.031	7.03694e-14	3
Tnrc6a	4.17472e-18	0.700633	0.268	0.061	7.14044e-14	3
Sppl3	4.25796e-18	0.507996	0.165	0.026	7.28281e-14	3
Dmtf1	4.28691e-18	0.4131	0.126	0.015	7.33233e-14	3
N4bp2	4.43704e-18	0.549728	0.118	0.014	7.58911e-14	3
Lrif1	5.20754e-18	0.697461	0.181	0.031	8.90697e-14	3
Ddx5	5.55115e-18	0.326248	0.811	0.328	9.49469e-14	3
Ascc3	5.95637e-18	1.17883	0.213	0.043	1.01878e-13	3
Fam219a	6.55219e-18	0.931973	0.134	0.018	1.12069e-13	3
Rab5a	6.84266e-18	0.364785	0.213	0.042	1.17037e-13	3
Spin1	7.17221e-18	0.731843	0.126	0.016	1.22674e-13	3
Phf20	8.14193e-18	0.498893	0.142	0.02	1.3926e-13	3
Dnaja1	8.64278e-18	0.533398	0.299	0.075	1.47826e-13	3
Rnd1	9.60998e-18	0.397035	0.15	0.022	1.64369e-13	3
Crlf3	1.11836e-17	0.760752	0.173	0.029	1.91284e-13	3
Pde3b	1.23323e-17	0.566717	0.134	0.018	2.10931e-13	3
Mylip	1.32417e-17	0.491008	0.276	0.065	2.26486e-13	3
Fbxl14	1.36672e-17	0.331353	0.118	0.014	2.33764e-13	3
Cd82	1.45969e-17	0.392062	0.181	0.032	2.49666e-13	3
Rab31	1.5346e-17	0.489515	0.244	0.054	2.62478e-13	3
Maml1	1.56734e-17	0.586874	0.142	0.02	2.68079e-13	3
Paip2	1.69519e-17	0.413956	0.299	0.076	2.89946e-13	3
Rinl	1.77566e-17	0.348467	0.102	0.01	3.0371e-13	3
Prdm2	1.78316e-17	0.557116	0.22	0.046	3.04992e-13	3
Gbe1	1.79919e-17	0.971563	0.118	0.014	3.07734e-13	3
Kansl1l	1.80702e-17	1.01632	0.165	0.028	3.09073e-13	3
Tfe3	1.82855e-17	0.471528	0.165	0.027	3.12755e-13	3
Wdr45b	1.84858e-17	0.409374	0.22	0.046	3.16181e-13	3
Trak1	2.07024e-17	0.563647	0.189	0.034	3.54094e-13	3
Ngly1	2.14984e-17	0.354654	0.126	0.016	3.67709e-13	3
Ip6k1	2.37906e-17	0.320924	0.299	0.075	4.06915e-13	3
Eif3a	2.66455e-17	0.434159	0.244	0.054	4.55744e-13	3
Acbd5	2.67949e-17	0.614314	0.142	0.021	4.58299e-13	3
Rap1gds1	2.85793e-17	0.593347	0.157	0.025	4.8882e-13	3
Mef2a	3.0573e-17	0.401923	0.378	0.108	5.2292e-13	3
Gm21188	3.15756e-17	0.80809	0.213	0.044	5.40069e-13	3
Nod2	3.177e-17	0.794269	0.15	0.023	5.43394e-13	3
Def6	3.30375e-17	0.412948	0.173	0.03	5.65073e-13	3
Ltv1	4.12799e-17	0.404861	0.15	0.023	7.06052e-13	3
Arid5b	4.34895e-17	1.08371	0.299	0.078	7.43844e-13	3
Pdxdc1	4.51159e-17	0.856489	0.165	0.028	7.71662e-13	3
Slc37a3	4.77258e-17	0.405623	0.102	0.011	8.16302e-13	3
Gnb1	4.84562e-17	0.39509	0.346	0.097	8.28795e-13	3
Uba6	4.87576e-17	0.504903	0.102	0.011	8.33949e-13	3
Tasor	4.94363e-17	0.530062	0.157	0.025	8.45558e-13	3
Spen	5.56574e-17	0.284699	0.157	0.025	9.51963e-13	3
Sfswap	5.79557e-17	0.428089	0.189	0.036	9.91274e-13	3
Plaur	5.81467e-17	0.288426	0.724	0.292	9.94542e-13	3
Dot1l	5.82981e-17	0.4867	0.165	0.028	9.97131e-13	3
Fbxl17	6.32028e-17	0.819754	0.142	0.021	1.08102e-12	3
Rp9	6.69899e-17	0.339964	0.173	0.03	1.14579e-12	3
4833438C02Rik	7.04897e-17	0.451612	0.118	0.015	1.20566e-12	3
Ifnar1	7.29342e-17	0.277951	0.205	0.04	1.24747e-12	3
Kdm6a	7.38276e-17	0.459148	0.181	0.033	1.26275e-12	3
Mark2	7.44474e-17	0.32608	0.205	0.041	1.27335e-12	3
Tlr4	8.29059e-17	0.574004	0.197	0.038	1.41802e-12	3
Acsl5	8.96022e-17	0.677668	0.15	0.023	1.53256e-12	3
Vps4b	9.05153e-17	0.383532	0.291	0.074	1.54817e-12	3
Nop58	9.09814e-17	0.378252	0.15	0.023	1.55615e-12	3
Cltc	9.1147e-17	0.358468	0.276	0.068	1.55898e-12	3
Rab3gap1	9.36892e-17	0.352518	0.126	0.017	1.60246e-12	3
Map3k2	1.14008e-16	1.26342	0.173	0.031	1.94999e-12	3
Rab32	1.19396e-16	0.335127	0.22	0.047	2.04215e-12	3
Prim2	1.22525e-16	1.00603	0.11	0.013	2.09567e-12	3
Dync1i2	1.2433e-16	0.379364	0.197	0.039	2.12654e-12	3
Phf3	1.25664e-16	0.49309	0.205	0.042	2.14936e-12	3
Slc30a9	1.3154e-16	0.394165	0.15	0.023	2.24986e-12	3
Rsbn1l	1.45555e-16	0.413918	0.15	0.024	2.48957e-12	3
[truncated: 2,501 more rows]
